# Supplementary material for: Acinetobacter spp. porin Omp33-36: Classification and transcriptional response to carbapenems and host cells
Source: PLoS One. 2018 Aug 2;13(8):e0201608. doi: 10.1371/journal.pone.0201608 (PMC6072067; doi:10.1371/journal.pone.0201608)
Supplement: S1 File — (TXT) [file pone.0201608.s001.txt]

>CAM85174.1 conserved hypothetical protein; putative exported protein [Acinetobacter baumannii AYE]
MKKLGLATAVLLAMTGAHAYQFEVQGQSEYVDTTANDKNFTGTAQGTYYFKNVDASKGPLAEAAFLNQASNVSVAYNYIK
YDEKDTVNVESHTYGVKGEAYLPTPYLPVYASASYNHTINDFKDGVSDDNGDRYALEAGAMLLPNFLVAVGYTSVADQIS
LDAFGVNKYGIAKAVGESVAIDEKQDAVTARTKYVGNIDGTNMAIGFEAFGVFAEDNAYGMKTDLFVTPKLSVGASFADV
SAFNSGYDHVWGGHTQYFITPAVAVGADFVKANAKDGNPRDTQTIGLNAKFRF
>EGJ59205.1 hypothetical protein HMPREF0021_03148 [Acinetobacter baumannii 6013150]
MKKLGLATAVLLAMTGAHAYQFEVQGQSEYVDTTANDKNFTGTAQGTYYFKNVDASKGPLAEAAFLNQASNVSVAYNYIK
YDEKDTVNVESHTYGVKGEAYLPTPYLPVYASASYNHTINDFKDGVSDDNGDRYALEAGAMLLPNFLVAVGYTSVADQIS
LDAFGVNKYGIAKAVGESVAIDEKQDAVTARTKYVGNIDGTNMAIGFEAFGVFAEDNAYGMKTDLFVTPKLSVGASFADV
SAFNSGYDHVWGGHTQYFITPAVAVGADFVKANAKDGNPRDTQTIGLNAKFRF
>WP_044099812.1 MULTISPECIES: putative porin [Acinetobacter calcoaceticus/baumannii complex]
MKKLGLATAVLLAMTGAHAYQFEVQGQSEYVDTTANDKNFTGTAQGTYYLKNVDASKGPLAEAAFLNQASNVSVAYNYIK
YDEKDTVNVESHTYGVKGEAYLPTPYLPVYASASYNHTINDYKDGESDDNGDRYALEAGAMLLPNFLVAVGYTSVADQES
LDAFGVNKYGIVKAVGESAAIADKQDAVTARTKYVGNIDGTNMAIGFEAFGVFAEDNAYGMKTDLFVTPKLSVGASFADV
SAFDSGYDHVWGGHTQYFITPAVAVGADFVKANAKDGNQRDTQTIGLNAKFRF
>WP_039251850.1 putative porin [Acinetobacter baumannii]
MKKLGLATAVLLAMTGAHAYQFEVQGQSEYVDTTANDKNFTGTAQGTYYLKNVDASKGPLAEAAFLNQASNVSVAYNYIK
YDEKDTVNVESHTYGIKGEAYVPTPYVPVYASASYNHTINDFKDGVSDDNGDRYALEAGAMLLPNFLVAVGYTSVADQIS
LDAFGVNKYGIAKAVGESVAIDEKQDAVTARTKYVGNIDGTNMAIGFEAFALFAEDNAYGMKTDLFLTPKLSVGASFADV
SAFNSGYDHVWGGHTQYFITPAIAVGADFVKANAKDGNPRDTQTIGLNAKFRF
>WP_000733010.1 putative porin [Acinetobacter baumannii]
MKKLGLATAVLLAMTGAHAYQFEVQGQSEYVDTTANDKNFTGTAQGTYYFKNVDASKGPLAEAAFLNQASNVSVAYNYIK
YDEKDTVNVESHTYGVKGEAYLPTPYLPVYASASYNHTINDFKDGVSDDNGDRYALEAGAMLLPNFLVAVGYTSVADQIS
LDAFGVNKYGIAKAVGESVAIDEKQDAVTARTKYVGNIDGTNMAIGFEAFGVFAEDNAYGMKTDLFVTPKLSVGASFADV
SAFNSGYDHVWGGHTQYFITPAVAVGADFVKANAKDGNPRDTQTIGLNAKFRF
>CAH40841.2 33-36 kDa outer membrane protein [Acinetobacter baumannii]
MKKLGLATAVLLAMTGAHAYQFEVQGQSEYVDTTANDKNFTGTAQGTYYFKNVDASKGPLAEAAFLNQASNVSVAYNYIK
YDEKDTVNVESHTYGVKGEAYLPTPYLPVYASASYNHTINDFKDGVSDDNGDRYALEAGAMLLPNFLVAVGYTSVADQVS
LDAFGVNKYGIAKAVGESVAIDEKQDAVTARTKYVGNIDGTNMAIGFEAFGVFAEDNAYGMKTDLFVTPKLSVGASFADV
SAFNSGYDHVWGGHTQYFITPAVAVGADFVKANAKDGNPRDTQTIGLNAKFRF
>WP_057075530.1 putative porin [Acinetobacter pittii]
MKKLGLATAVLLAMTGAHAYQFEVQGQSEYVDTTANDKNFTGTAQGTYYLKNVDASKGPLAEAAFLNQASNVSVAYNYIK
YDEKDTVNVESHTYGVKGEAYLPTPYLPVYASASYNHTINDYKDGESDDNGDRYALEAGAMLLPNFLVAVGYTSVADQES
LDAFGVNKYGIVKAVGESAAIADKQDAVTARTKYVGNIDGTNMAIGFEAFGVFAEDNAYGMKTDLFVTPKLSVGASFADV
SAFNSGYDHVWGGHTQYFITPAVAVGADFVKANAKDGNPRDTQTIGLNAKFRF
>WP_047930199.1 putative porin [Acinetobacter baumannii]
MKKLGLATAVLLAMTGAHAYQFEVQGQSEYVDTTANDKNFTGTAQGTYYFKNVDASKGPLAEAAFLNQASNVSVAYNYIK
YDEKDTVNVESHTYGVKGEAYLPTPYLPVYASASYNHTINDFKDGVSDDNGDRYALEAGAMLLPNFLVAVGYTSVADQIS
LDAFGVNKYGIAKAVGESVAIDEKQDAVTARTKYVGNIDGINMAIGFEAFGVFAEDNAYGMKTDLFVTPKLSVGASFADV
SAFNSGYDHVWGGHTQYFITPAVAVGADFVKANAKDGNPRDTQTIGLNAKFRF
>WP_068614244.1 putative porin [Acinetobacter pittii]
MKKLGLATAVLLAMTGAHAYQFEVQGQSEYVDTTANDKNFTGTAQGTYYLKNVDASKGPLAEAAFLNQASNVSVAYNYIK
YDEKDTVNVESHTYGVKGEAYLPTPYLPVYASASYNHTINDFKDGESDDNGDRYALEAGAMLLPNFLVAVGYTSVADQVS
LDAFGVNKYGIAKAVGESVAIDEKQDAVTARTKYVGNIDDTNMAIGFEAFGVFAEDNAYGMKTDLYVTPKLSVGASFADV
SAFDSGYDHVWGGHTQYFITPAVAVGADFVKANAKDGNQRDTQTIGLNAKFRF
>WP_031982258.1 MULTISPECIES: putative porin [Acinetobacter calcoaceticus/baumannii complex]
MKKLGLATAVLLAMTGAHAYQFEVQGQSEYVDTTANDKNFTGTAQGTYYFKNVDASKGPLAEAAFLNQASNVSVAYNYIK
YDEKDTVNVESHTYGVKGEAYLPTPYVPVYASASYNHTINDFKDGVSDDNGDRYALEAGAMLLPNFLVAVGYTSVADQIS
LDAFGVNKYGIAKAVGESVAIDEKQDAVTARTKYVGNIDGTNMAIGFEAFALFAEDNAYGMKTDLFVTPKLSVGASFADV
SAFNSGYDHVWGGHTQYFITPALAVGADFVKANAKDGNPRDTQTIGLNAKFRF
>GAM31276.1 hypothetical protein P23_1792 [Acinetobacter calcoaceticus]
MKKLGLATAVLLAMTGAHAYQFEVQGQSEYVDTTANDKNFTGTAQGTYYLKNVDASKGPLAEAAFLNQASNVSVAYNYIK
YDEKDTVNVESHTYGVKGEAYLPTPYLPVYASASYNHTINDFKDGVSDDNGDRYALEAGAMLLPNFLVAVGYTSVADQIS
LDAFGVNKYGIAKAVGESVAIDEKQDAVTARTKYVGNIDGTNMAIGFEAFGLFAEDNAYGMKTDLYVTPKLSVGASFADV
SAFNSGYDHVWGAHTEYFITPAVAVGANFVKANATDGNPRDTQTYGLNAKFRF
>WP_075383224.1 putative porin [Acinetobacter pittii]
MKKLGLATAVLLAMTGAHAYQFEVQGQSEYVDTTANDKNFTGTAQGTYYLKNVDASKGPLAEAAFLNQASNVSVAYNYIK
YDEKDTVNVESHTYGVKGEAYLPTPYLPVYASASYNHTINDYKDGVSDDNGDRYALEAGAMLLPNFLVAVGYTSVADQES
LDAFGVNKYGIVKAVGESAAIADKQDAVTARTKYVGNIDGTNMAIGFEAFGVFAEDNAYGMKTDLFVTPKLSVGASFADV
AAFDSGYDHVWGGHTQYFITPAVAVGADFVKANAKDGNQRDTQTIGLNAKFRF
>WP_031949596.1 MULTISPECIES: putative porin [Acinetobacter calcoaceticus/baumannii complex]
MKKLGLATAVLLAMTGAHAYQFEVQGQSEYVDTTANDKNFTGTAQGTYYLKNVDASKGPLAEAAFLNQASNVSVAYNYIK
YDEKDTVNVESHTYGVKGEAYLPTPYLPVYASASYNHTINDFKDGESDDNGDRYALEAGAMLLPNFLVAVGYTSVADQIS
LDAFGVNKYGIAKAVGESVAIDEKQDAVTARTKYVGNIDGTNMAIGFEAFGVFAEDNAYGMKTDLYVTPKLSVGASFADV
AAFNSGYDHVWGGHTQYFITPAVAVGADFVKANAKDGNQRDTQTIGLNAKFRF
>WP_045433686.1 putative porin [Acinetobacter calcoaceticus]
MKKLGLATAVLLAMTGAHAYQFEVQGQSEYVDTTANDKNFTGTAQGTYYLKNVDASKGPLAEAAFLNQASNVSVAYNYIK
YDEKDTVNVESHTYGVKGEAYLPTPYLPVYASASYNHTINDFKDGVSDDNGDRYALEAGAMLLPNFLVAVGYTSVADQIS
LDAFGVNKYGIAKAVGESVAIDEKQDAVTARTKYVGNIDGTNMAIGFEAFGLFAEDNAYGMKTDLYVTPKLSVGASFADV
SAFNSGYDHVWGAHTEYFITPAVAVGANFVKANATDGNPRDTQTYGLNAKFRF
>WP_075874410.1 putative porin, partial [Acinetobacter baumannii]
MKKLGLATAVLLAMTGAHAYQFEVQGQSEYVDTTANDKNFTGTAQGTYYFKNVDASKGPLAEAAFLNQASNVSVAYNYIK
YDEKDTVNVESHTYGVKGEAYLPTPYLPVYASASYNHTINDFKDGVSDDNGDRYALEAGAMLLPNFLVAVGYTSVADQIS
LDAFGVNKYGIAKAVGESVAIDEKQDAVTARTKYVGNIDGTNMAIGFEAFGVFAEDNAYGMKTDLFVTPKLSVGASFADV
SAFNSGYDHVWGGHTQYFITPAVAVGADFVKANAKDGNPRDTQTIGLN
>WP_061393078.1 hypothetical protein [Acinetobacter venetianus]
MKKLGLATALVLAMTGAHAYQFEVQGQSEFLDTTVNDKNFTGAAQGTFYLKDVDTSKGPLAEAAFLNQASNVSAAYSFAK
HDGDEVVTSKTQSFGAKGEAYIPTPYLPVYTSASYSHTQTKVDGEKDNGDRYALEVGTLLAPNFLVAVGYTSIADQFALD
ANSVLSQGIVKSFGEAATIGEDQDAITARTKYVGNIDGTNMAVGFEAGLVYGDTTAYQLKTDVYVTPKLSVGASYAEVSA
SKNPANDNFSPIKSAWGANVNYFITPAVAVGASYLNANAVNADLDTQTVGVNAKFRF
>ENX16604.1 hypothetical protein F894_00405 [Acinetobacter sp. CIP 51.11]
MKKLGLATAVLLAMTGAQAYQFEVQGQSEYIDNTANDKDFTGAVQGTYYFKDVDASKGPLAEAAFLNQASNVALAYSYGE
NGQEEAGRSRTVNHTYGVKGEAYVPTSVVPVYASASYSHTIADSKTANATDDQGDRYALELGALLIPNFLVAVGYTSVAD
QASLDAFNIVSNGVAKAALESATIADKTDAITARTKYVGAIDGTNMSIGFESGLVYGEDTAYNLGTTLFLNPQLSVGASY
MESSFAGSPDKAWGANVNYFITPAVAVGASYVNANYEANLAQTAQVRDTQTIGVNAKFRF
>WP_069578985.1 putative porin [Acinetobacter sp. YK3]
MKKLGLATALVLAMTGAHAYQFEVQGQSEFLDTKQNDKDFTGAGQISYFLKDVDTSKGPLAEAAFLNQASNVSVAYSFAK
ESGDEIVTRKNESYGAKGEAYIPTPYLPVYTSASYSHSQTKIDGKKDNGDRYALEVGTMLTPNFLVAVGYTSIADQFALD
ANSVLARGIAKSVAEAKTIGQDQDAVTARTKYVGKIDGTNMAVGFEAGIVYGDDTAYELKTDLYVTPKLSVGASYAESSY
TNTRDSAWGANVNYFITPAVAVGASYVNANAVNADLDTQTVGVNAKFRF
>WP_004878010.1 hypothetical protein [Acinetobacter venetianus]
MKKLGLATALVLAMTGAHAYQFEVQGQSEFLDTTVNDKNFTGAAQGTFFLKDVDTSKGPLAEAAFLNQASNVSAAYSFAK
HDGDEVVTSKTQSFGAKGEAYIPTPYLPVYTSASYSHTQTKVDGEKDNGDRYALEVGTLLAPNFLVAVGYTSIADQFALD
ANSVLSQGIVKSFGEAATIGEDQDAITARTKYVGNIDGTNMAVGFEADLVYGDTTAYQLKTDVYVTPKLSVGASYAEVSA
SKNPANDNFSPIKSAWGANVNYFITPAVAVGASYLNANAVNADLDTQTVGVNAKFRF
>ENU15473.1 hypothetical protein F995_02637 [Acinetobacter sp. CIP A162]
MKKLGLATAVLLAMTGAQAYQFEVQGQSEYIDNTANDKDFTGAVQGTYYFKDVDASKGPLAEAAFLNQASNVALAYSYGE
NGQEEAGRSRTVNHTYGVKGEAYVPTSVVPVYASASYSHTIADSKTANATDDQGDRYALELGALVAPNFLVAVGYTSVAD
QASLDAFNIVSNGVAKAALESATIADKTDAITARTKYVGAIDGTNMSIGFESGLVYGEDTAYNLGTTLFLNPQLSVGASY
MESSFAGSPDKAWGANVNYFITPAVAVGASYVNANYEANLAQTAQVRDTQTIGVNAKFRF
>ENW25528.1 hypothetical protein F925_00872 [Acinetobacter lwoffii NCTC 5866 = CIP 64.10 = NIPH 512]
MKKLGLATAVLLAMTGAQAYQFEVQGQSEYIDNTANDKDFTGAVQGTYYFKDVDASKGPLAEAAFLNQASNVALAYSYGE
NGQEEAGRSRTVNHTYGVKGETYIPTKVVPVYASASYSHTIADSKTANTTDDQGDRYALELGALVAPNFLVAVGYTSVAD
QTSYDAFNIVSNGVAKAALESATINEDQDAITARTKYVGAIDGTNMSIGFESGLVYGEDTAYNLGTTLFLNPQLSVGASY
MESSYAGSPDKAWGANVNYFITPAVAVGATYVNANYEANLAQNAQVRDTQTVGVNAKFRF
>WP_074383886.1 putative porin [Acinetobacter lwoffii]
MKKLGLATAVLLAMTGAQAYQFEVQGQSEYIDNTANDKDFTGAVQGTYYFKDVDASKGPLAEAAFLNQASNVALAYSYGE
NGQEEAGRSRTVNHTYGVKGETYIPTKVVPVYASASYSHTIADSKTANTTDDQGDRYALELGALVAPNFLVAVGYTSVAD
QTSYDAFNIVSNGVAKAAIESQTIAGDQDAITARTKYVGAIDGTNMSIGFESGLVYGEDTAYNLGTTLFLNPQLSVGASY
MESSFAGSPDKAWGANVNYFITPAVAVGASYVNANAEGQALDTQTIGVNAKFRF
>WP_019385603.1 membrane protein [Acinetobacter venetianus]
MKKLGLATALVLAMTGAHAYQFEVQGQSEFLDTKQNDKDFTGAGQISYFLKDVDTSKGPLAEAAFLNQASNVSVAYSFAK
ESGDEIVTTKNESIGAKGEAYIPTPYLPVYTSASYSHSKTKVDGEKDNGDRYALEVGALLAPNFLVAVGYTSIVDQFALD
ANSVLSQGIVKSFGEAATIGEDQDAVTARTKYVGKIDGTNMAVGFEAGLVYGDTTAYQLKTDVYVTPKLSVGASYAEVSA
SKNPANDNFSPIKSAWGANVNYFITPAVAVGASYLNANAVNADLDTQTVGVNAKFRF
>WP_034437975.1 putative porin [Acinetobacter sp. CIP 51.11]
MKKLGLATAVLLAMTGAQAYQFEVQGQSEYIDNTANDKDFTGAVQGTYYFKDVDASKGPLAEAAFLNQASNVALAYSYGE
NGQEEAGRSRTVNHTYGVKGEAYVPTSVVPVYASASYSHTIADSKTANATDDQGDRYALELGALLIPNFLVAVGYTSVAD
QASLDAFNIVSNGVAKAALESATIADKTDAITARTKYVGAIDGTNMSIGFESGLVYGEDTAYNLGTTLFLNPQLSVGASY
MESSFAGSPDKAWGANVNYFITPAVAVGASYVNANYEANLAQTAQVRDTQTIGVNAKFRF
>WP_002122006.1 MULTISPECIES: putative porin [Acinetobacter]
MKKLGLATAVLLAMTGAHAYQFEVQGQSEYVDTTANDKNFTGDVAGTFYLKNVDTAKGPLAEAAFLNQASSVSLGYSYQQ
YDQNNGLNYHVGTYGVKGEAYVPTPYLPVYASATYNHTDVDGKNAISRDDNGDRYALEVGAMLLPNFLMTVGYTSVANQF
ALDNFGIISNGIYTAANQTAAIQDDQDAVTARAKYVGPIDGTNMAIGFEAAGAFGQENQYGLKTDLYLTPKLSVGASFVG
NDGSADIKGNDLGEFRQAWGGNVNYFITPAVAVGASYMKADVKKSSYDTQTIGLNAKFRF
>WP_007482787.1 MULTISPECIES: membrane protein [Acinetobacter]
MKKLGLATALVLAMTGAHAYQFEVQGQSEFLDTKQNDKDFTGAGQISYFLKDVDTSKGPLAEAAFLNQASNVSVAYSFAK
ESGDEIVTTKNESIGAKGEAYIPTPYLPVYTSASYSHSKTKVDGEKDNGDRYALEVGTLLAPNFLVAVGYTSIVDQFALD
ANSVLSQGIVKSFGEAATIGEDQDAITARTKYVGNIDGTNMAVGFEAGLVYGDTTAYQLKTDVYVTPKLSVGASYAEVSA
SKNPANDNFSPIKSAWGANVNYFITPAVAVGASYLNANAVNADLDTQTVGVNAKFRF
>WP_032052391.1 MULTISPECIES: putative porin [Acinetobacter calcoaceticus/baumannii complex]
MKKLGLATAVLLAMTGAHAYQFEVQGQSEYVDTTANDKNFTGDVAGTFYLKNVDTAKGPLAEAAFLNQASSVSLGYSYQQ
YDQNNGLNYHVGTYGVKGEAYVPTPYLPVYASATYNHTDVDGKNAISRDDNGDRYALEVGAMLLPNFLMTVGYTSVANQF
ALDNFGIISNGIYTAANQTAAIQDDQDAVTARAKYVGPIDGTNMAIGFEAAGAFGQENQYGLKTDLYLTPKLSVGASFVG
NDGSADIKGNDLGEFRQAWGGNVNYFITPAVAVGASYIKADVKKSSYDTQTIGLNAKFRF
>WP_039764892.1 putative porin [Acinetobacter pittii]
MKKLGLATAVLLAMTGAHAYQFEVQGQSEYVDTTANDKNFTGDVAGTFYLKNVDTAKGPLAEAAFLNQASSVSLGYSYQQ
YDQNNGLNYHVGTYGVKGEAYVPTPYLPVYASATYNHTDVDGKNNFSHDDNGDRYALEVGAMLLPNFLMTVGYTSVANQF
ALDNFGIISNGIYTAANQTAAIQDDQDAVTARAKYVGPIDGTNMAIGFEAAGAFGQENQYGLKTDLYLTPKLSVGASFVG
NDGSADIKGNDLGEFRQAWGGNVNYFITPAVAVGASYMKADVKKSSYDTQTIGLNAKFRF
>EFF85317.1 hypothetical protein HMPREF0013_02763 [Acinetobacter sp. SH024]
MKKLGLATAVLLAMTGAHAYQFEVQGQSEYVDTTANDKNFTGDVAGTFYLKNVDTAKGPLAEAAFLNQASSVSLGYSYQQ
YDQNNVNYHVGTYGVKGEAYVPTPYLPVYASATYNHTDVDGKNNFSKDDNGDRYALEVGAMLLPNFLMTVGYTSVANQFA
LDNFGIISNGIYTAANQTAAIQDDQDAVTARAKYVGPIDGTNMAIGFEAAGAFGQENQYGLKTDLYLTPKLSVGASFVGN
DGSADIKGNDLGEFRQAWGGNVNYFITPAVAVGASYMKADVKKSSYDTQTIGLNAKFRF
>WP_016142789.1 putative porin [Acinetobacter pittii]
MKKLGLATAVLLAMTGAHAYQFEVQGQSEYVDTTANDKNFTGDVAGTFYLKNVDTAKGPLAEAAFLNQASSVSLGYSYQQ
YDQSNGLNYHVGTYGVKGEAYVPTPYLPVYASATYNHTDVDGKNAISRDDNGDRYALEVGAMLLPNFLMTVGYTSVANQF
ALDNFGIISNGIYSAVNQTAAIQDDQDAVTARAKYVGPIDGTNMAIGFEAAGAFGQENQYGLKTDLYLTPKLSVGASFIG
NDGSADIKGNDLGEFRQAWGGNVNYFITPAVAVGASYMKADVKKSSYDTQTIGLNAKVRF
>WP_017481798.1 MULTISPECIES: putative porin [Acinetobacter calcoaceticus/baumannii complex]
MKKLGLATAVLLAMTGAHAYQFEVQGQSEYVDTTANDKNFTGDIAGTFYLKNVDTAKGPLAEAAFLNQASSVSLGYSYQQ
YDQNNGLNYHVGTYGVKGEAYVPTPYLPVYASATYNHTDVDGKNNFSKDDNGDRYALEVGAMLLPNFLMTVGYTSVANQF
ALDNFGIISNGIYTAANQTAAIQDDQDAVTARAKYVGPIDGTNMAIGFEAAGAFGQENQYGLKTDLYLTPKLSVGASFVG
NDGSADIKGNDLGEFRQAWGGNVNYFITPAVAVGASYMKADVKKSSYDTQTIGLNAKFRF
>WP_019458506.1 putative porin [Acinetobacter sp. GG2]
MKKLGLATAVLLAMTGAHAYQFEVQGQSEYVDTTANDKNFTGDVAGTYYLKNVDTTKGPLAEAAFLNQASSVSLGYSYQQ
YDQNNGLNYRVGTYGVKGEAYVPTPYLPVYASATYNHTDVDGKNAISRDDQGDRYALEVGAMLLPNFLMTVGYTSVANQF
ALDNFGIISNGIYSAVNQTAAIQNDQDAITARAKYVGPIDGTNMAIGFEAAGAFGQENQYGLKTDLYLTPKLSVGAAFIG
NDGVANIKGNDLGEFRQAWGGNVNYFITPAVAVGASYMKADVKNASNDTQTIGLNAKFRF
>WP_005066862.1 MULTISPECIES: putative porin [Acinetobacter calcoaceticus/baumannii complex]
MKKLGLATAVLLAMTGAHAYQFEVQGQSEYVDTTANDKNFTGDVAGTFYLKNVDTAKGPLAEAAFLNQASSVSLGYSYQQ
YDQNNGLNYHVGTYGVKGEAYVPTPYLPVYASATYNHTDVDGKNNFSKDDNGDRYALEVGAMLLPNFLMTVGYTSVANQF
ALDNFGIISNGIYTAANQTAAIQDDQDAVTARAKYVGPIDGTNMAIGFEAAGAFGQENQYGLKTDLYLTPKLSVGASFVG
NDGSADIKGNDLGEFRQAWGGNVNYFITPAVAVGASYMKADVKKSSYDTQTIGLNAKFRF
>WP_032004972.1 MULTISPECIES: putative porin [Acinetobacter calcoaceticus/baumannii complex]
MKKLGLATAVLLAMTGAHAYQFEVQGQSEYVDTTANDKNFTGDVAGTFYLKNVDTAKGPLAEAAFLNQASSVSLGYSYQQ
YDQNNGLNYHVGTYGVKGEAYVPTPYLPVYASATYNHTDVDGKNAISRDDNGDRYALEVGAMLLPNFLMTVGYTSVANQF
ALDNFGIISNGIYTAANQTAAIQDDQDAVTARAKYVGPIDGTNMAIGFEAAGAFGQENQYGLKTDLYLTPKLSVGASFVG
NDGSADIKGNDLGEFRQAWGGNVNYFITPSVAVGASYMKADVKKSSYDTQTIGLNAKFRF
>WP_004704985.1 putative porin [Acinetobacter seifertii]
MKKLGLATAVLLAMTGAHAYQFEVQGQSEYVDTTANDKNFTGDVAGTYYLKNVDTTKGPLAEAAFLNQASSVSLGYSYQQ
YDQNNGLNYRVGTYGVKGEAYVPTPYLPVYASATYNHTDVDGKNAISRDDQGDRYALEVGAMLLPNFLMTVGYTSVANQF
ALDNFGIISNGIYSAVNQTAAIQNDQDAVTARAKYVGPIDGTNMAIGFEAAGAFGQENQYGLKTDLYLTPKLSVGAAFIG
NDGVANIKGNDLGEFRQAWGGNVNYFITPAVAVGASYMKADVKNASNDTQTIGLNAKFRF
>WP_032868736.1 membrane protein [Acinetobacter baumannii]
MKKLGLATALVLAMTGAHAYQVEVQGQSEFLDTKKNDKDFTGAGQISYFLKDVDASKGPLAEAAFLNQASNVSVAYSFAK
ESGDEIATRKNESYGAKGEAYIPTPYLPVYTSASYSHSQTKIDGKKDNGDRYALELGTMLAPNFLVAVGYTNIADQVAID
ANSVLARGIAKSVAESKTIGQDQDAVTARTKYVGNIDGTNMAVGFEAGLVYGDDTAYELKTDLYVTPKLSVGASYAESSY
ANTPDSAWGANVNYFITPAVAVGASYVNANAVNANLDTQTVGLNAKFRF
>ENW85682.1 hypothetical protein F906_02504 [Acinetobacter sp. NIPH 713]
MKKLGLATAVLLAMTGAQAYQFEVQGQSEYIDNTANDKDFTGAVQGTYYFKDVDASKGPLAEAAFLNQASNVALAYSYGE
NGQEEAGRSRTVNHTYGVKGETYIPTKVVPVYASASYSHTIADSKTANTTDDQGDRYALELGALVAPNFLVAVGYTSVAD
QTSYDAFNIVSNGVAKAALESATINEDQDAITARTKYVGAIDGTNMSIGFESGLVYGEDTAYNLGTTLFLNPQLSVGASY
MESSYAGSPDKAWGANVNYFITPAVAVGATYVNANYEANLAQNAQVRDTQTVGVNAKFRF
>WP_016806719.1 MULTISPECIES: putative porin [Acinetobacter]
MKKLGLATAVLLAMTGAQAYQFEVQGQSEYIDNTANDKDFTGAVQGTYYFKDVDASKGPLAEAAFLNQASNVALAYSYGE
NGQEEAGRSRTVNHTYGVKGEAYVPTSVVPVYASASYSHTIADSKTANATDDQGDRYALELGALVAPNFLVAVGYTSVAD
QASLDAFNIVSNGVAKAALESATIADKTDAITARTKYVGAIDGTNMSIGFESGLVYGEDTAYNLGTTLFLNPQLSVGASY
MESSFAGSPDKAWGANVNYFITPAVAVGASYVNANYEANLAQTAQVRDTQTIGVNAKFRF
>WP_061874401.1 putative porin [Acinetobacter dijkshoorniae]
MKKLGLATAVLLAMTGAHAYQFEVQGQSEYVDTTANDKNFTGDVAGTFYLKNVDTAKGPLAEAAFLNQASSVSLGYSYQQ
YDQSNGLNYHVGTYGVKGEAYVPTPYLPVYASATYNHTDVDGKNNFSKDDNGDRYALEVGAMLLPNFLMTVGYTSVANQF
ALDNFGIISNGIYSAVNQTAAIQDDQDAVTARAKYVGPIDGTNMAIGFEAAGAFGQENQYGLKTDLYLTPKLSVGASFIG
NDGSADIKGNDLGEFRQAWGGNVNYFITPAVAVGASYMKADVKKSSYDTQTIGLNAKVRF
>EKU57405.1 hypothetical protein ACINWC323_3662 [Acinetobacter sp. WC-323]
MKKLGLATALVLAMTGAHAYQVEVQGQSEYVDTTANDKDFTGAAKGTYYFKNVDASKGPLAEAAFLNQASNVSAAYNFAK
VSGDEIETVKNNSFGAKGEVYLPTPYVPAYASAAYSHSQTKFEDEKDNGDRYSVELGAMVLPNFLVAVGYTRVADQIALD
ANKALENGVFSAVADAATIGDKQDVVTARTKYVGNIDGTNMAVGFETGLVYGDNQAYGLKTDLYLTPKLSVGASYAEANF
SKNPTNEDFRQIKSAWGTNVNYFITPAIAVGASYVNANAKHADADLGDTQTVGVNAKFRF
>WP_057089831.1 putative porin [Acinetobacter pittii]
MKKLGLATAVLLAMTGAHAYQFEVQGQSEYVDTTANDKNFTGDIAGTFYLKNVDTAKGPLAEAAFLNQASSVSLGYSYQQ
YDQNNGLNYHVGTYGVKGEAYVPTPYLPVYASATYNHTDVDGKNNFSKDDNGDRYTLEVGAMLLPNFLMTVGYTSVANQF
ALDNFGIISNGIYTAANQTAAIQDDQDAVTARAKYVGPIDGTNMAIGFEAAGAFGQENQYGLKTDLYLTPKLSVGASFVG
NDGSADIKGNDLGEFRQAWGGNVNYFITPAVAVGASYMKADVKKSSYDTQTIGLNAKFRF
>WP_061397231.1 MULTISPECIES: hypothetical protein [Acinetobacter]
MKKLGLATALVLAMTGAHAYQFEVQGQSEFLDTKQNDKDFTGAGQISYFLKDVDTSKGPLAEAAFLNQASNVSVAYSFAK
ESGDEIVTTKNESIGAKGEAYIPTPYLPVYTSASYSHSKTKVDGEKDNGDRYALEVGTLLAPNFLVAVGYTSIVDQFALD
ANSVLSQGIVKSFGEAATIGEDQDAITARTKYVGNIDGTNMAVGFEAGLVYGDTTAYQLKTDVYVTPKLSVGGSYAEVSA
SKNPANDNFSPIKSAWGANVNYFITPAVAVGASYLNANAVNADLDTQTVGVNAKFRF
>WP_039620175.1 putative porin [Acinetobacter harbinensis]
MKKLGLATALLLAMTGAQAYQFELQGQSEYIDNTVNDKNFTGAVQGTYYYKNVDSSKGPLAEAAFLNQASNVSIAYNYGE
YDQDGTKELISHTYGVKGEAYIPTNVVPVYASASYNHTHTDGKSGNPDDNGDRYAVEVGAVVIPNFLMAVGYTSVANQYS
LDAFNIMNNGVVKAAAESDTIGQDQDAITARVKYVGAIDDTNMAIGFESGLVYGDDTAYQLKTDLYVTPKLSMGVSYAES
SFAETPDSAWGVNVNYFITPAVAVGASYVNANAEQLALDTQTVGVNAKFRF
>WP_032054482.1 putative porin [Acinetobacter baumannii]
MKKLGLATAVLLAMTGAHAYQFEVQGQSEYVDTTANDKNFTGDVAGTFYLKNVDTAKGPLAEAAFLNQASSVSLGYSYQQ
YDQNNGLNYHVGTYGVKGEAYVPTPYLPVYASATYNHTDVDGKNAISRDDNGDRYALEVGAMLLPNFLMTVGYTSVANQF
ALDNFGIISNGIYSAVNQTAAIQDDQDAVTARAKYVGPIDGTNMAIGFEAAGAFGQENQYGLKTDLYLTPKLSVGASFIG
NDGSADIKGNDLGEFRQAWGGNVNYFITPALAVGASYMKADVKNASTSYDTQTIGLNTKFRF
>SEO59236.1 hypothetical protein SAMN04487817_10799 [Acinetobacter sp. yr461]
MKKLGLATAVLLAMTGAHAYQFEVQGQSEYVDTTANDKNFTGDVAGTFYLKNVDTAKGPLAEAAFLNQASSVSLGYSYQQ
YDQNNGLNYHVGTYGVKGEAYVPTPYLPVYASATYNHTDVDGKNAISHDDNGDRYALEVGAMLLPNFLMTVGYTSVANQF
ALDNFGIISNGIYSAVNQTAAIKNDQDAITARAKYVGPIDGTNMAIGFEAAGAFGEENQYGLKTDLYLTPKLSVGASFVG
NDGVADIKGNELGEFRQAWGGNVNYFITPALAVGASYMKADVKNASTSYDTQTIGLNTKFRF
>BAN86164.1 hypothetical protein AB237_0184 [Acinetobacter baumannii NCGM 237]
MKKLGLATAVLLAMTGAHAYQFEVQGQSEYVDTTANDKNFTGDVAGTFYLKNVDTAKGPLAEAAFLNQASSVSLGYSYQQ
YDQNNVNYHIGTYGVKGEAYVPTPYLPVYASATYNHTDVDGKNNFSKDDNGDRYALEVGAMLLPNFLMTVGYTSVANQFA
LDNFGIIGNGIYSAVNQTAAIQNDQDAVTARAKYVGPIDGTNMAIGFEAAGAFGQENQYGLKTDLYLTPKLSVGATFVGN
DGEADIKGNDLGEFRQAWGGNVNYFITPALAVGASYMKADVKKSSYDTQTIGLNAKFRF
>WP_034608844.1 MULTISPECIES: putative porin [Acinetobacter]
MKKLGLATAVLLAMTGAQAYQFEVQGQSEYIDNTANDKDFTGAVQGTYYFKDVDASKGPLAEAAFLNQASNVALAYSYGE
NGQEEAGRSRTVNHTYGVKGETYIPTKVVPVYASASYSHTIADSKTANTTDDQGDRYALELGALVAPNFLVAVGYTSVAD
QTSYDAFNIVSNGVAKAALESATINEDQDAITARTKYVGAIDGTNMSIGFESGLVYGEDTAYNLGTTLFLNPQLSVGASY
MESSYAGSPDKAWGANVNYFITPAVAVGATYVNANYEANLAQNAQVRDTQTVGVNAKFRF
>WP_046811782.1 putative porin [Acinetobacter pittii]
MKKLGLATAVLLAMTGAHAYQFEVQGQSEYVDTTANDKNFTGDVAGTFYLKNVDTAKGPLAEAAFLNQASSVSLGYSYQQ
YDQNNGLNYHVGTYGVKGEAYVPTPYLPVYASATYNHTDVDGKNNFSHDDNGDRYALEVGAMLLPNFLMTVGYTSVANQF
ALDNFGIISNGIYSAVNQTAAIQDDQDAVTARAKYVGPIDGTNMAIGFEAAGAFGQENQYGLKTDLYLTPKLSVGASFVG
NDGSADIKGNDLGEFRQAWGGNVNYFITPALAVGASYMKADVKNASTSYDTQTIGLNTKFRF
>WP_056482210.1 putative porin [Acinetobacter sp. Leaf130]
MKKLGLATAVLLAMTGAHAYQFEVQGQSEYVDTTANDKNFTGDVAGTFYLKNVDTAKGPLAEAAFLNQASSVSLGYSYQQ
YDQNNGLNYHVGTYGVKGEAYVPTPYLPVYASATYNHTDVDGKNQNSHDDNGDRYALEVGAMLLPNFLMTVGYTSVANQF
ALDNFGIISNGIYSAVNQTAAIQNDQDAITARAKYVGPIDGTNMAIGFEAAGAFGEENQYGLKTDLYLTPKLSVGASFVG
NDGVANIKGNDLGEFRQAWGGNVNYFITPALAVGASYMKADVKNASTSYDTQTIGLNTKFRF
>WP_009391843.1 putative porin [Acinetobacter sp. WC-141]
MKKLGLATAVLLAMTGAHAYQFEVQGQSEYVDTTANDKNFTGDIAGTYYLKNVDTAKGPLAEAAFLNQASSVSLGYSYQQ
YDQGNVNYHIGTYGVKGEAYVPTPYLPVYASATYNHTDVDGKNNFSKDDNGDRYALEVGAMLLPNFLMTVGYTSVANQFA
LDNFGIISNGIYSAVNQTAAIQDDQDAVTARAKYVGPIDGTNMAIGFEAAGAFGQENQYGLKTDLYLTPKLSVGASFVGN
DGSADIKGNDLGEFRQAWGGNVNYFITPAVAVGASYMKADVKKSSYDTQTIGLNAKFRF
>WP_062850278.1 putative porin [Acinetobacter lactucae]
MKKLGLATAVLLAMTGAHAYQFEVQGQSEYVDTTANDKNFTGDVAGTFYLKNVDTAKGPLAEAAFLNQASSVSLGYSYQQ
YDQSNGLNYHVGTYGVKGEAYVPTPYLPGYASATYNHTDVDGKNAISRDDNGDRYALEVGAMLLPNFLMTVGYTSVANQF
ALDNFGIISNGIYSAVNQTAAIQDDQDAVTARAKYVGPIDGTNMAIGFEAAGAFGQENQYGLKTDLYLTPKLSVGASFIG
NDGSADIKGNDLGEFRQAWGGNVNYFITPAVAVGASYMKADVKKSSYDTQTIGLNAKVRF
>WP_006582474.1 MULTISPECIES: putative porin [Acinetobacter calcoaceticus/baumannii complex]
MKKLGLATAVLLAMTGAHAYQFEVQGQSEYVDTTANDKNYTGDVAGTFYLKNVDTAKGPLAEAAFLNQASSVSLGYSYQQ
YDQNNGLNYRVGTYGVKGEAYVPTPYLPVYASATYNHTDVDGKNAISRDDQGDRYALEVGAMLLPNFLMAVGYTSVANQF
ALDNFGIMSNGIYSAVNQTAAIQNDQDAVTARAKYVGPIDGTNMAIGFEAAGAFGQENQYGLKTDLYLTPKLSVGAAFIG
NDGVANIKGNDLGEFRQAWGGNVNYFITPALAVGASYMKADVKKSSYDTQTIGLNAKFRF
>WP_042895717.1 putative porin [Acinetobacter calcoaceticus]
MKKLGLATAVLLAMTGAHAYQFEVQGQSEYVDTTANDKNFTGDVAGTYYLKNVDTTKGPLAEAAFLNQASNVSVGYSYQQ
YDQNNVNYHVGTYGVKGEAYVPTPYLPVYASATYNHTDVDGKNNFSKDDNGDRYALEVGAMLLPNFLMTVGYTSVANQFA
LDNFGIISNGIYSAVNQTAAIQDDQDAITARAKYVGPIDGTNMAIGFEAAGAFGEENQYGLKTDLYLTPKLSVGASFVGN
DGVADIKGNELGEFRQAWGGNVNYFITPALAVGASYMKADVKNASTSYDTQTIGLNTKFRF
>EEY76969.1 hypothetical protein HMPREF0012_02409 [Acinetobacter calcoaceticus RUH2202]
MKKLGLATAVLLAMTGAHAYQFEVQGQSEYVDTTANDKNFTGDVAGTFYLKNVDTAKGPLAEAAFLNQASSVSLGYSYQQ
YDQNNVNYHIGTYGVKGEAYVPTPYLPVYASATYNHTDVDGKNNFSKDDNGDRYALEVGAMLLPNFLMTVGYTSVANQFA
LDNFGIISNGIYSAVNQTAAIQDDQDAVTARAKYVGPIDGTNMAIGFEAAGAFGEENQYGLKTDLYLTPKLSVGASFVGN
DGAADIKGNDLGEFRQAWGGNVNYFITPALAVGASYMKADVKKSSYDTQTIGLNAKFRF
>WP_005038066.1 putative porin [Acinetobacter calcoaceticus]
MKKLGLATAVLLAMTGAHAYQFEVQGQSEYVDTTANDKNFTGDVAGTFYLKNVDTAKGPLAEAAFLNQASSVSLGYSYQQ
YDQNNGLNYHVGTYGVKGEAYVPTPYLPVYASATYNHTDVDGKNNFSKDDNGDRYALEVGAMLLPNFLMTVGYTSVANQF
ALDNFGIISNGIYSAVNQTAAIQNDQDAITARAKYVGPIDGTNMAIGFEAAGAFGEENQYGLKTDLYLTPKLSVGASFVG
NDGVADIKGNDLGEFRQAWGGNVNYFITPALAVGASYMKADVKNASTSYDTQTIGLNTKFRF
>WP_017391029.1 putative porin [Acinetobacter calcoaceticus]
MKKLGLATAVLLAMTGAHAYQFEVQGQSEYVDTTANDKNFTGDVAGTFYLKNVDTAKGPLAEAAFLNQASSVSLGYSYQQ
YDQNNGLNYHVGTYGVKGEAYVPTPYLPVYASATYNHTDVDGKNNFSKDDNGDRYALEVGAMLLPNFLMTVGYTSVANQF
ALDNFGIISNGIYSAVNQTAAIQNDQDAITARAKYVGPIDGTNMAIGFEAAGAFGEENQYGLKTDLYLTPKLSVGASFVG
NDGVANIKGNDLGEFRQAWGGNVNYFITPALAVGASYMKADVKNASTSYDTQTIGLNTKFRF
>WP_002054064.1 MULTISPECIES: putative porin [Acinetobacter calcoaceticus/baumannii complex]
MKKLGLATAVLLAMTGAHAYQFEVQGQSEYVDTTANDKNYTGDVAGTFYLKNVDTAKGPLAEAAFLNQASSVSLGYSYQQ
YDQNNGLNYRVGTYGVKGEAYVPTPYLPVYASATYNHTDVDGKNAISRDDQGDRYALEVGAMLLPNFLMAVGYTSVANQF
ALDNFGIMGNGIYSAVNQTAAIQNDQDAVTARAKYVGPIDGTNMAIGFEAAGAFGQENQYGLKTDLYLTPKLSVGAAFIG
NDGVANIKGNDLGEFRQAWGGNVNYFITPALAVGASYMKADVKKSSYDTQTIGLNAKFRF
>EGJ69829.1 hypothetical protein HMPREF0022_00370 [Acinetobacter baumannii 6014059]
MKKLGLATAVLLAMTGAHAYQFEVQGQSEYVDTTANDKNFTGDVAGTFYLKNVDTAKGPLAEAAFLNQASSVSLGYSYQQ
YDQNNVNYHIGTYGVKGEAYVPTPYLPVYASATYNHTDVDGKNNFSKDDNGDRYALEVGAMLLPNFLMTVGYTSVANQFA
LDNFGIIGNGIYSAVNQTAAIQNDQDAVTARAKYVGPIDGTNMAIGFEAAGAFGQENQYGLKTDLYLTPKLSVGATFVGN
DGEADIKGNDLGEFRQAWGGNVNYFITPALAVGASYMKADVKKSSYDTQTIGLNAKFRF
>WP_016542660.1 putative porin [Acinetobacter gyllenbergii]
MKKLGLATALVLAMTGAHAYQFEVQGQSEFIEAKDLNDKDFTGAAQGTYYFKNVDASKGPLAEAAFLNQASNVSVAYSFA
KLSGDEVATVKNNSFGAKGEAYLPTPYLPVYTSASYSHSQTKSEGEKDNGDRFALEVGTMLTPNFLVAVGYTNIADQFAL
DANSVLSNGIAKSVAQPLVIGEDQDAITARTKYVGNIDGTNMAVGFEAGLVYGDFQAYELKTDVYVTPKLSVGASYAEAN
FSSNPLNEDNFSPIKSAWGANVNYFITPAIAVGATYVNANAVHANVDTQTVGLNAKFRF
>WP_016139893.1 putative porin [Acinetobacter calcoaceticus]
MKKLGLATAVLLAMTGAHAYQFEVQGQSEYVDTTANDKNFTGDVAGTYYLKNVDTTKGPLAEAAFLNQASSVSLGYSYQQ
YDQGNVNYHIGTYGVKGEAYVPTPYLPVYASATYNHTDVDGKNNNSKDDNGDRYALEVGAMLLPNFLMTVGYTSVANQFA
LDNFGIISNGIYSAVNQTAAIQDDQDAITARAKYVGPIDGTNMAIGFEAAGAFGQENQYGLKTDLYLTPKLSVGASFIGN
DGVADIKGNDLGEFRQAWGGNVNYFITPALAVGASYMKADVKKSSYDTQTIGLNAKFRF
>WP_068935256.1 putative porin [Acinetobacter seifertii]
MKKLGLATAVLLAMTGAHAYQFEVQGQSEYVDTTANDKNFTGDVAGTYYLKNVDTTKGPLAEAAFLNQASSVSLGYSYQQ
YDQNNRNYHIGTYGVKGEAYVPTPYLPVYASATYNHTDVDGKNNFSKDDNGDRYALEVGAMLLPNFLMTVGYTSVANQFA
LDNFGIISNGIYSAVNQTAAIQNDQDAITARAKYVGPIDGTNMAIGFEAAGAFGQENQYGLKTDLYLTPKLSVGAAFIGN
DGVANIKGNDLGEFRQAWGGNVNYFITPAVAVGASYMKADVKNASNDTQTIGLNAKFRF
>WP_057068962.1 putative porin [Acinetobacter pittii]
MKKLGLATAVLLAMTGAHAYQFEVQGQSEYVDTTANDKNFTGDIAGTFYLKNVDTAKGPLAEAAFLNQASSVSLGYSYQQ
YDQNNVNYHVGTYGVKGEAYVPTPYLPVYASATYNHTDVDGKNNFSHDDNGDRYALEVGAMLLPNFLMTVGYTSVANQFA
LDNFGIISNGIYTAANQTAAIQDDQDAVTARAKYVGPIDGTNMAIGFEAAGAFGQENQYGLKTDLYLTPKLSVGASFVGN
DGSADIKGNDLGEFRQAWGGNVNYFITPAVAVGASYMKADVKKSSYDTQTIGLNAKFRF
>WP_053579289.1 putative porin [Acinetobacter sp. TTH0-4]
MKKLGLATALLLAMTGAQAYQFEVQGQSEYIDITVNDKDFTGGLQGTYYLKDVDSSKGPLAEAAFLNQASNVSVAYNYGE
LSFVPGMDLIAHNYGIKAEAYVPTQVVPVYTSLSYSHTHLDGKNANTSDDNGDRYALELGAVVVPNFLVAVGYTSVADQT
AIDAFNLMGNGVVKAVAETATIGQDQDAITARTKYVGAIDDTNMAIGFESGLIYGDDTAFQLKTDLYVTPKLSMGASYAE
SSFAGTPDSAWGANVNYFITPAVAVGATYVNANAEQGSVLDTQTVGVNAKFRF
>WP_032036102.1 putative porin [Acinetobacter sp. 742879]
MKKLGLATAVLLAMTGAHAYQFEVQGQSEYVDTTANDKNFTGDVAGTFYLKNVDTAKGPLAEAAFLNQASSVSLGYSYQQ
YDQNNLNYHVGTYGVKGEAYVPTPYLPVYASATYNHTDVDGKNNFSHDDNGDRYALEVGAMLLPNFLMTVGYTSVANQFA
LDNFGIISNGIYTAANQTAAIQDDQDAVTARAKYVGPIDGTNMAIGFEAAGAFGQENQYGLKTDLYLTPKLSVGASFVGN
DGSADIKGNDLGEFRQAWGGNVNYFITPAVAVGASYMKADVKKSSYDTQTIGLNAKFRF
>WP_006580846.1 putative porin [Acinetobacter nosocomialis]
MKKLGLATAVLLAMTGAHAYQFEVQGQSEYVDTTANDKNYTGDVAGTFYLKNVDTAKGPLAEAAFLNQASSVSLGYSYQQ
YDQNNGLNYRVGTYGVKGEAYVPTPYLPVYASATYNHTDVDGKNAISRDDQGDRYALEVGAILLPNFLMAVGYTSVANQF
ALDNFGIMSNGIYSAVNQTAAIQNDQDAVTARAKYVGPIDGTNMAIGFEAAGAFGQENQYGLKTDLYLTPKLSVGAAFIG
NDGVANIKGNDLGEFRQAWGGNVNYFITPALAVGASYMKADVKKSSYDTQTIGLNAKFRF
>CAP02673.1 conserved hypothetical protein; putative exported protein [Acinetobacter baumannii SDF]
MKKLGLATSVLLAMTGAHAYQFEVQGQSEYVDTTANDKNFTGDVAGTFYLKNVDTAKGPLAEAAFLNQASSVSLGYSYQQ
YDQNNVNYHIGTYGVKGEAYVPTPYLPVYASATYNHTDVDGKNNFSKDDNGDRYALEVGAMLLPNFLMTVGYTSVANQFA
LDNFGIIGNGIYSAVNQTAAIQNDQDAVTARAKYVGPIDGTNMAIGFEAAGTFGQENQYGLKTDLYLTPKLSVGATFVGN
DGEADIKDNNLGEFRQAWGGNVNYFITPALAVGASYMKADVKKSSYDTQTIGLNAKFRF
>WP_032057170.1 MULTISPECIES: putative porin [Acinetobacter calcoaceticus/baumannii complex]
MKKLGLATAVLLAMTGAHAYQFEVQGQSEYVDTTANDKNFTGDVAGTFYLKNVDTAKGPLAEAAFLNQASSVSLGYSYQQ
YDQNNVNYHVGTYGVKGEAYVPTPYLPVYASATYNHTDVDGKNNFSHDDNGDRYALEVGAMLLPNFLMTVGYTSVANQFA
LDNFGIISNGIYTAANQTAAIQDDQDAVTARAKYVGPIDGTNMAIGFEAAGAFGQENQYGLKTDLYLTPKLSVGASFVGN
DGSADIKGNDLGEFRQAWGGNVNYFITPAVAVGASYMKADVKKSSYDTQTIGLNAKFRF
>WP_035358279.1 putative porin [Acinetobacter calcoaceticus]
MKKLGLATAVLLAMTGAHAYQFEVQGQSEYVDTTANDKNFTGDVAGTFYLKNVDTAKGPLAEAAFLNQASSVSLGYSYQQ
YDQNNVNYHIGTYGVKGEAYVPTPYLPVYASATYNHTDVDGKNNFSKDDNGDRYALEVGAMLLPNFLMTVGYTSVANQFA
LDNFGIISNGIYSAVNQTAAIQDDQDAVTARAKYVGPIDGTNMAIGFEAAGAFGEENQYGLKTDLYLTPKLSVGASFVGN
DGAADIKGNDLGEFRQAWGGNVNYFITPALAVGASYMKADVKKSSYDTQTIGLNAKFRF
>WP_004657205.1 MULTISPECIES: putative porin [Acinetobacter]
MKKLGLATALVLAMTGAHAYQFEVQGQSEFIDAKSNNDKDFTGAAQGTYYFKNVDASKGPLAEAAFLNQASNVSVAYSFA
ELSGDEVATVKNNSFGAKGEAYLPTPYLPVYTSAAYSHSQTKSEGEKDNGDRFALEVGTMLTPNFLVAVGYTNIADQFAL
DANSVLSNGIAKSVAQPLVIGEDQDAITARTKYVGNIDGTNMAVGFEAGLVYGDFQAYELKTDVYVTPKLSVGASYAEAN
FSSNPLNEDNFSPIKSAWGANVNYFITPAIAVGATYVNANAVHANVDTQTVGLNAKFRF
>WP_005209450.1 hypothetical protein [Acinetobacter sp. NIPH 1867]
MKKLGLATALVLAMTGAHAYQVEVQGQSEFINATDANDKDFTGAAQGTYYFKNVDSSKGPLAEAAFLNQASNVSVAYSFA
ELSGDEVATVKNNSFGAKGEAYLPTPYLPVYTSAAYSHSQTKSEGEKDNGDRFALEVGTMLTPNFLVAVGYTNIADQFAL
DANSVLSSGIAKSVAQPLVIGEDQDAITARTKYVGNIDGTNMAVGFEAGLVYGDTTAYELKTDFYVTPKLSVGASYAEVS
ASSNQANDKFSPIKSAWGANVNYFITPAIAVGASYVNANAKSFLTEEAETVNLDTQTIGLNAKFRF
>WP_025464165.1 MULTISPECIES: putative porin [Acinetobacter calcoaceticus/baumannii complex]
MKKLGLATAVLLAMTGAHAYQFEVQGQSEYVDTTANDKNFTGDVAGTFYLKNVDTAKGPLAEAAFLNQASSVSLGYSYQQ
YDQNNVNYHVGTYGVKGEAYVPTPYLPVYASATYNHTDVDGKNNFSKDDNGDRYALEVGAMLLPNFLMTVGYTSVANQFA
LDNFGIISNGIYTAANQTAAIQDDQDAVTARAKYVGPIDGTNMAIGFEAAGAFGQENQYGLKTDLYLTPKLSVGASFVGN
DGSADIKGNDLGEFRQAWGGNVNYFITPAVAVGASYMKADVKKSSYDTQTIGLNAKFRF
>ADX05177.1 34 kDa Outer Membrane Protein [Acinetobacter baumannii 1656-2]
MKKLGLATAVLLAMTGAHAYQFEVQGQSEYVDTTANDKNFTGDVAGTFYLKNVDTAKGPLAEAAFLNQASSVSLGYSYQQ
YDQNNVNYHIGTYGVKGEAYVPTPYLPVYASATYNHTDVDGKNNFSKDDNGDRYALEVGAMLLPNFLMTVGYTSVANQFA
LDNFGIIGNGIYSAVNQTAAIQNDQDAVTARAKYVGPIDGTNMAIGFEAAGAFGQENQYGLKTDLYLTPKLSVGATFVGN
DGEADIKGNDLGEFRQAWGGNVNYFITPALAVGASYMKADVKKSSYDTQTIGLNAKFRF
>WP_005147598.1 hypothetical protein [Acinetobacter sp. ANC 3929]
MKKLGLATALVLAMTGAHAYQVEVQGQSEFVDTTANDKDFTGAAQGTYYFKNVDSSKGPLAEAAFLNQASNVSVAYSFAE
LSGDEIATVKNNSFGAKGEAYLPTPYLPVYTSAAYSHSQTKSEGKKDNGDRFALEVGTMLTPNFLVAVGYTNIADQFALD
ANSVLSNGIAKSVAQAKIIGQDQDAITARTKYVGNIDGTNMAVGFEAGLVYGDNQAYELKTDVYVTPKLSVGASYAEANY
SSNPANKDNFSAINSAWGANVNYFITPAIAVGATYVNANAKHESTDTQTVGLNAKFRF
>WP_060465076.1 MULTISPECIES: putative porin [Acinetobacter]
MKKLGLATAVLLAMTGAHAYQFEVQGQSEYVDTTANDKNFTGDVAGTYYLKNVDTTKGPLAEAAFLNQASNVSLGYSYQQ
YDQNNVNYHVGTYGVKGEAYVPTPYLPVYASATYNHTDVDGKNNFSKDDNGDRYALEVGAMLLPNFLMTVGYTSVANQFA
LDNFGIISNGIYSAVNQTAAIQNDQDAVTARAKYVGPIDGTNMAIGFEAAGAFGQENQYGLKTDLYLTPKLSVGASFVGN
DGVADIKGNDLGEFRQAWGGNVNYFITPALAVGASYMKADVKNASTSYDTQTIGLNTKFRF
>WP_005282459.1 MULTISPECIES: putative porin [Acinetobacter]
MKKLGLATALVLAMTGAHAYQVEVQGQSEYVDTTANDKDFTGAAKGTYYFKNVDASKGPLAEAAFLNQASNVSAAYNFAK
VSGDEIETVKNNSFGAKGEVYLPTPYVPAYASAAYSHSQTKFEDEKDNGDRYSVELGAMVLPNFLVAVGYTRVADQIALD
ANKALENGVFSAVADAATIGDKQDVVTARTKYVGNIDGTNMAVGFETGLVYGDNQAYGLKTDLYLTPKLSVGASYAEANF
SKNPTNEDFRQIKSAWGTNVNYFITPAIAVGASYVNANAKHADADLGDTQTVGVNAKFRF
>WP_004790004.1 putative porin [Acinetobacter sp. NIPH 817]
MKKLGLATAVLLAMTGAHAYQFEVQGQSEYVDTTANDKNFTGDVAGTYYLKNVDTTKGPLAEAAFLNQASNVSVGYSYQQ
YDQGNVNYHVGTYGVKGEAYVPTPYLPVYASATYNHTDVDGKNNFSKDDNGDRYALEVGAMLLPNFLMTVGYTSVANQFA
LDNFGIISNGIYTAANQTAAIQDDQDAVTARAKYVGPIDGTNMAIGFEAAGAFGQENQYGLKTDLYLTPKLSVGASFIGN
DGVADIKGNDLGEFRQAWGGNVNYFITPAVAVGASYMKADVKNASTSYDTQTIGLNTKFRF
>WP_005300691.1 MULTISPECIES: putative porin [Acinetobacter]
MKKLGLATAVLLAMTGAHAYQFEVQGQSEYVDTTANDKNFTGDVAGTYYLKNVDTTKGPLAEAAFLNQASNVSVGYSYQQ
YDQGNVNYHVGTYGVKGEAYVPTPYLPVYASATYNHTDVDGKNNFSKDDNGDRYALEVGAMLLPNFLMTVGYTSVANQFA
LDNFGIISNGIYSAVNQTAAIQDDQDAVTARAKYVGPIDGTNMAIGFEAAGAFGQENQYGLKTDLYLTPKLSVGASFIGN
DGVADIKGNDLGEFRQAWGGNVNYFITPALAVGASYMKADVKNASTSYDTQTIGLNTKFRF
>WP_049837513.1 putative porin [Acinetobacter sp. V2]
MKKLGLATAVLLAMTGAHAYQFEVQGQSEYVDTTANDKNFTGDVAGTYYLKNVDTTKGPLAEAAFLNQASNVSVGYSYQQ
YDQGNVNYHVGTYGVKGEAYVPTPYLPVYASATYNHTDVDGKNNFSKDDNGDRYALEVGAMLLPNFLITVGYTSVANQFA
LDNFGIISNGIYSAVNQTAAIQDDQDAVTARAKYVGPIDGTNMAIGFEAAGAFGQENQYGLKTDLYLTPKLSVGASFIGN
DGVADIKGNDLGEFRQAWGGNVNYFITPALAVGASYMKADVKNASTSYDTQTIGLNTKFRF
>WP_005044224.1 putative porin [Acinetobacter calcoaceticus]
MKKLGLATAVLLAMTGAHAYQFEVQGQSEYVDTTANDKNFTGDVAGTFYLKNVDTAKGPLAEAAFLNQASSVSLGYSYQQ
YDQNNVNYHIGTYGVKGEAYVPTPYLPVYASATYNHTDVDGKNNFSKDDNGDRYALEVGAMLLPNFLMTVGYTSVANQFA
LDNFGIISNGIYSAANQTAAIQDDQDAVTARAKYVGPIDGTNMAIGFEAAGAFGEENQYGLKTDLYLTPKLSVGASFVGN
DGAADIKGNDLGEFRQAWGGNVNYFITPALAVGASYMKADVKKSSYDTQTIGLNAKFRF
>ADX94119.1 34 kDa outer membrane protein [Acinetobacter baumannii TCDC-AB0715]
MKKLGLATAVLLAMTGAHAYQFEVQGQSEYVDTTANDKNFTGDVAGTFYLKNVDTAKGPLAEAAFLNQASSVSLGYSYQQ
YDQNNVNYHIGTYGVKGEAYVPTPYLPVYASATYNHTDVDGKNNFSKDDNGDRYALEVGAMLLPNFLMTVGYTNVANQFA
LDNFGIIGNGIYSAVNQTAAIQNDQDAVTARAKYVGPIDGTNMAIGFEAAGAFGQENQYGLKTDLYLTPKLSVGATFVGN
DGEADIKGNDLGEFRQAWGGNVNYFITPALAVGASYMKADVKKSSYDTQTIGLNAKFRF
>WP_005078620.1 putative porin [Acinetobacter pittii]
MKKLGLATAVLLAMTGAHAYQFEVQGQSEYVDTTANDKNFTGDVAGTFYLKNVDTAKGPLAEAAFLNQASSVSLGYSYQQ
YDQNNVNYHVGTYGVKGEAYVPTPYLPVYASATYNHTDVDGKNNFSKDDNGDRYALEVGAMLLPNFLMTVGYTSVANQFA
LDNFGIISNGIYTAANQTAAIQDDQDAVTARAKYVGPIDGTNMAIGFEAAGAFGQENQYGLKTDLYLTPKLSVGASFVGN
DGSADIKGNDLGEFRQAWGGNVNYFITPAVAVGASYMKADVKKSSYDTQTIGLNTKFRF
>WP_004639923.1 putative porin [Acinetobacter calcoaceticus]
MKKLGLATAVLLAMTGAHAYQFEVQGQSEYVDTTANDKNFTGDVAGTFYLKNVDTAKGPLAEAAFLNQASSVSLGYSYQQ
YDQNNVNYHIGTYGVKGEAYVPTPYLPVYASATYNHTDVDGKNNNSKDDNGDRYALEVGAMLLPNFLMTVGYTSVANQFA
LDNFGIISNGIYSAANQTAAIQDDQDAVTARAKYVGPIDGTNMAIGFEAAGAFGEENQYGLKTDLYLTPKLSVGASFVGN
DGAADIKGNDLGEFRQAWGGNVNYFITPALAVGASYMKADVKKSSYDTQTIGLNAKFRF
>WP_014207908.1 putative porin [Acinetobacter pittii]
MKKLGLATAVLLAMTGAHAYQFEVQGQSEYVDTTANDKNFTGDVAGTFYLKNVDTAKGPLAEAAFLNQASSVSLGYSYQQ
YDQNNGLNYHVGTYGVKGYVPTPYLPVYASATYNHTDVDGKNNFSKDDNGDRYALEVGAMLLPNFLMTVGYTSVANQFAL
DNFGIISNGIYTAANQTAAIQDDQDAVTARAKYVGPIDGTNMAIGFEAAGAFGQENQYGLKTDLYLTPKLSVGASFVGND
GSADIKGNDLGEFRQAWGGNVNYFITPAVAVGASYMKADVKKSSYDTQTIGLNAKFRF
>WP_000733009.1 putative porin [Acinetobacter baumannii]
MKKLGLATAVLLAMTGAHAYQFEVQGQSEYVDTTANDKNFTGDVAGTFYLKNVDTAKGPLAEAAFLNQASSVSLGYSYQQ
YDQNNVNYHIGTYGVKGEAYVPTPYLPVYASATYNHTDVDGKNTFSKDDNGDRYALEVGAMLLPNFLMTVGYTSVANQFA
LDNFGIIGNGIYSAVNQTAAIQNDQDAVTARAKYVGPIDGTNMAIGFEAAGAFGQENQYGLKTDLYLTPKLSVGATFVGN
DGEADIKGNDLGEFRQAWGGNVNYFITPALAVGASYMKADVKKSSYDTQTIGLNAKFRF
>WP_000733005.1 MULTISPECIES: putative porin [Acinetobacter calcoaceticus/baumannii complex]
MKKLGLATAVLLAMTGAHAYQFEVQGQSEYVDTTANDKNFTGDVAGTFYLKNVDTAKGPLAEAAFLNQASSVSLGYSYQQ
YDQNNVNYHIGTYGVKGEAYVPTPYLPVYASATYNHTDVDGKNNFSKDDNGDRYALEVGAMLLPNFLMTVGYTSVANQFA
LDNFGIIGNGIYSAVNQTAAIQNDQDAVTARAKYVGPIDGTNMAIGFEAAGAFGQENQYGLKTDLYLTPKLSVGATFVGN
DGEADIKGNDLGEFRQAWGGNVNYFITPALAVGASYMKADVKKSSYDTQTIGLNAKFRF
>WP_031983140.1 putative porin [Acinetobacter baumannii]
MKKLGLATAVLLAMTGAHAYQFEVQGQSEYVDTTANDKNFTCDVAGTFYLKNVDTAKGPLAEAAFLNQASSVSLGYSYQQ
YDQNNVNYHIGTYGVKGEAYVPTPYLPVYASATYNHTDVDGKNNFSKDDNGDRYALEVGAMLLPNFLMTVGYTSVANQFA
LDNFGIIGNGIYSAVNQTAAIQNDQDAVTARAKYVGPIDGTNMAIGFEAAGAFGQENQYGLKTDLYLTPKLSVGATFVGN
DGEADIKGNDLGEFRQAWGGNVNYFITPALAVGASYMKADVKKSSYDTQTIGLNAKFRF
>WP_000733004.1 putative porin [Acinetobacter baumannii]
MKKLGLATAVLLAMTGAHAYQFEVQGQSEYVDTTANDKNFTGDVAGTFYLKNVDTAKGPLAEAAFLNQASSVSLGYSYQQ
YDQNNVNYHIGTYGVKGEAYVPTPYLPVYASATYNHTDVDGKNNFSKDDNGDRYALEVGAMLLPNFLMTVGYTSVANQFA
LDNFGIIGNGIYSAVNQTAAIQNDQDAVTARAKYVGPIDGTNMAIGFEAAGAFGQENQYGLKTDLYLTPKLSVGATFVGN
DGEADIKDNNLGEFRQAWGGNVNYFITPALAVGASYMKADVKKSSYDTQTIGLNAKFRF
>WP_000733008.1 putative porin [Acinetobacter baumannii]
MKKLGLATAVLLAMTGAHAYQFEVQGQSEYVDTTANDKNFTGDVAGTFYLKNVDTAKGPLAEAAFLNQASSVSLGYSYQQ
YDQNNVNYHIGTYGVKGEAYVPTPYLPVYASATYNHTDVDGKNSFSKDDNGDRYALEVGAMLLPNFLMTVGYTSVANQFA
LDNFGIIGNGIYSAVNQTAAIQNDQDAVTARAKYVGPIDGTNMAIGFEAAGAFGQENQYGLKTDLYLTPKLSVGATFVGN
DGEADIKDNNLGEFRQAWGGNVNYFITPALAVGASYMKADVKKSSYDTQTIGLNAKFRF
>WP_000733003.1 putative porin [Acinetobacter baumannii]
MKKLGLATAVLLAMTGAHAYQFEVQGQSEYVDTTANDKNFTGDVAGTFYLKNVDTAKGPLAEAAFLNQASSVSLGYSYQQ
YDQNNVNYHIGTYGVKGEAYVPTPYLPVYASATYNHTDVDGKNNFSKDDNGDRYALEVGAMLLPNFLMTVGYTNVANQFA
LDNFGIIGNGIYSAVNQTAAIQNDQDAVTARAKYVGPIDGTNMAIGFEAAGAFGQENQYGLKTDLYLTPKLSVGATFVGN
DGEADIKGNDLGEFRQAWGGNVNYFITPALAVGASYMKADVKKSSYDTQTIGLNAKFRF
>WP_005201560.1 MULTISPECIES: putative porin [Acinetobacter]
MKKLGLATALVLAMTGAHAYQFEVQGQSEFIDAKSNNDKDFTGAAQGTYYFKNVDASKGPLAEAAFLNQASNVSVAYSFA
ELSGDEVATVKNNSFGAKGEAYLPTPYLPVYTSAAYSHSQTKSEGEKDNGDRFALEVGTMLTPNFLVAVGYTNIADQFAL
DANSVLSNGIAKSVAQPLVIGEDQDAITARTKYVGNIDGTNMAVGFEAGLVYGDFQAYELKTDVYVTPKLSVGASYAEAN
FSSNPANEDNFSAINSAWGANVNYFITPAIAVGATYVNANAKHESTDTQTVGLNAKFRF
>WP_000733006.1 putative porin [Acinetobacter baumannii]
MKKLGLATAVLLAMTGAHAYQFEVQGQSEYVDTTANDKNFTGDVAGTFYLKNVDTAKGPLAEAAFLNQASSVSLGYSYQQ
YDQNNVNYHIGTYGVKGEAYVPTPYLPVYASATYNHTDVDGKNNNSKDDNGDRYALEVGAMLLPNFLMTVGYTSVANQFA
LDNFGIIGNGIYSAVNQTAAIQNDQDAVTARAKYVGPIDGTNMAIGFEAAGAFGQENQYGLKTDLYLTPKLSVGATFVGN
DGEADIKDNNLGEFRQAWGGNVNYFITPALAVGASYMKADVKKSSYDTQTIGLNAKFRF
>WP_065718836.1 putative porin [Acinetobacter baumannii]
MKKLGLATAVLLAMTGAHAYQFEVQGQSEYVDTTANDKNFTGDVAGTFYLKNVDTAKGPLAEAAFLNQASSVSLGYSYQQ
YDQNNVNYHIGTYGVKGEAYVPTPYLPVYASATYNHTDVDGKNNFSKDDNGDRYALELGAMLLPNFLMTVGYTSVANQFA
LDNFGIIGNGIYSAVNQTAAIQNDQDAVTARAKYVGPIDGTNMAIGFEAAGAFGQENQYGLKTDLYLTPKLSVGATFVGN
DGEADIKDNNLGEFRQAWGGNVNYFITPALAVGASYMKADVKKSSYDTQTIGLNAKFRF
>WP_046025223.1 putative porin [Acinetobacter baumannii]
MKKLGLATAVLLAMTGAHAYQFEVQGQSEYVDTTANDKNFTGDVAGTFYLKNVDTAKGPLAEAAFLNQASSVSLGYSYQQ
YDQNNVNYHIGTYGVKGEAYVPTPYLPVYASATYNHTDVDGKNNFSKDDNGDRYALEVGAMLLPNFLMTVGYTSVANQFA
LDNFGIIGNGIYSAVNQTAAIQNDQDAVTARAKYVGPIDGTNMAIGFEVAGAFGQENQYGLKTDLYLTPKLSVGATFVGN
DGEADIKGNDLGEFRQAWGGNVNYFITPALAVGASYMKADVKKSSYDTQTIGLNAKFRF
>WP_004803662.1 MULTISPECIES: putative porin [Acinetobacter]
MKKLGLATALVLAMTGAHAYQVEVQGQSEFIDAKSNNDKDFTGAAQGTYYFKNVDASKGPLAEAAFLNQASNVSVAYSFA
ELSGDEVATVKNNSFGAKGEAYLPTPYLPVYTSAAYSHSQTKSEGEKDNGDRFALEVGTMLTPNFLVAVGYTNIADQFAL
DANSVLSNGIAKSVAQPLVIGEDQDAITARTKYVGNIDGTNMAVGFEAGLVYGDFQAYELKTDVYVTPKLSVGASYAEAN
FSSNPANEDNFSAINSAWGANVNYFITPAIAVGATYVNANAKHESTDTQTIGLNAKFRF
>WP_072618090.1 putative porin [Acinetobacter baumannii]
MKKLGLATAVLLAMTGAHAYQFEVQGQSEYVDTTANDKNFTGDVAGTFYLKNVDTAKGPLAEAAFLNQASSVSLGYSYQQ
YDQNNVNYHIGTYGVKGEAYVPTPYLPVYASATYNHTDVDGKNNNSKDDNGDRYALEVGAMLLPNFLMTVGYTSVANQFA
LDNFGIIGNGIYSAVNQTAAIQNDQDAVTARAKYVGPIDGTNMAIGFEAAGAFGQENQYGLKTDLYLTPKLSVGATFVGN
DGSADIKGNDLGEFRQAWGGNVNYFITPALAVGASYMKADVKKSSYDTQTIGLNAKFRF
>WP_032063323.1 putative porin [Acinetobacter sp. 478810]
MKKLGLATAVLLAMTGAHAYQFDVQGQSEYVDTTANDKNFTGDVAGTFYLKNVDTAKGPLAEAAFLNQASSVSLGYSYQQ
YDQNNVNYHVGTYGVKGEAYVPTPYLPVYASATYNHTDVDGKNNFSKDDNGDRYALEVGAMLLPNFLMTVGYTSVANQFA
LDNFGIISNGIYTAANQTAAIQDDQDAVTARAKYVGPIDGTNMAIGFEAAGAFGQENQYGLKTDLYLTPKLSVGASFVGN
DGSADIKGNDLGEFRQAWGGNVNYFITPAVAVGASYMKADVKKSSYDTQTIGLNAKFRF
>WP_032049880.1 putative porin [Acinetobacter baumannii]
MKKLGLATAVLLAMTGAHAYQFEVQGQSEYVDTTANDKNFTGDVAGTFYLKNVDTAKGPLAEAAFLNQASSVSLGYSYQQ
YDQNNVNYHIGTYGVKGEAYVPTPYLPVYASATYNHTDVDGKNNFSKDDNGDRYALEVGAMLLPNFLMTVGYTSVANQFA
LDNFGIIGNGIYSAVNQTAAIQNDKDAVTARAKYVGPIDGTNMAIGFEAAGAFGQENQYGLKTDLYLTPKLSVGATFVGN
DGEADIKGNDLGEFRQAWGGNVNYFITPALAVGASYMKADVKKSSYDTQTIGLNAKFRF
>WP_064102623.1 putative porin [Acinetobacter sp. SFA]
MKKLGLATALLLAMTGAQAYQFEVQGQSEFIDNTVNDKDFTGAVQGTYYFKNVDATKGPLAEAAFLNQASNVSAAYTYGE
YDVDADAKDQTSHTFGVKGEAYIPTQVVPAYASASYSHTITDGKGGQADDNGDRYALEVGVLPIPNFLVAVGYTSVADQT
SYDAFNMFNNGVIKAGLESQTINGDQDAITARTKYVGAIDGTNMSVGFESGLVYGEDTAYNLGTTLFLNPQLSVGASYME
SSFTGSPDKAWGANVNYFITPAVAVGASYVNANYEANLAKTAQVRDTQTIGVNAKFRF
>WP_062032024.1 putative porin [Acinetobacter sp. BMW17]
MKKLGLATALLLAMTGAQAYQFEVQGQSEYVDTTENDKNFTGAVQGTYYFKNVDSSKGPLAEAAFLNQASNVSLAYQYGQ
YDAPVDEGRSDIESHVYGAKAEAYVPTKFVPAYASASYSHTHTDGKNSVTRDDNGDRYALELGAVVAPNFLVAVGYTSVA
DQTALDAFGIMNNGVVKTFGEAATIADDQDAITARTKYVGNIDGTNMALGLEAGLVYGEDTAYQLKTDLYLTPALSVGAS
YAESSFDDLPNKAWGANVNYFITPAIAVGASYVNANAESANLDTQSVGVNAKFRF
>WP_070436890.1 putative porin [Acinetobacter baumannii]
MRKLGLATAVLLAMTGAHAYQFEVQGQSEYVDTTANDKNFTGDVAGTFYLKNVDTAKGPLAEAAFLNQASSVSLGYSYQQ
YDQNNVNYHIGTYGVKGEAYVPTPYLPVYASATYNHTDVDGKNNFSKDDNGDRYALEVGAMLLPNFLMTVGYTSVANQFA
LDNFGIIGNGIYSAVNQTAAIQNDQDAVTARAKYVGPIDGTNMAIGFEAAGAFGQENQYGLKTDLYLTPKLSVGATFVGN
DGEADIKGNDLGEFRQAWGGNVNYFITPALAVGASYMKADVKKSSYDTQTIGLNAKFRF
>WP_064095031.1 putative porin [Acinetobacter sp. SFD]
MKKLGLATALLLAMTGAQAYQFEVQGQSEFIDNTVNDKDFTGAIQGTYYFKNVDATKGPLAEAAFLNQASNVSAAYTYGE
YDVDADAKDQTSHTFGVKGEAYIPTQVVPAYASASYSHTITDGKGGQADDNGDRYALEVGVLPIPNFLVAVGYTSVADQT
SYDAFNMFNNGVIKAGLESQTINGDQDAITARTKYVGAIDGTNMSVGFESGLVYGEDTAYNLGTTLFLNPQLSVGASYME
SSFTGSPDKAWGANVNYFITPAVAVGASYVNANYEANLAQTAQVRDTQTIGVNAKFRF
>WP_067869374.1 putative porin [Acinetobacter sp. SFB]
MKKLGLATALLLAMTGAQAYQFEVQGQSEYIDNTVNDKNFTGAVQGTYYFKNVDSSKGPLAEAAFLNQASNVSVAYSYGE
YDVDADETDFTAHTYGAKAEAYIPTRFVPAYASASYNHTKLDGKGGQADDQGDRYALELGALVIPNFLVAVGYTSVADQA
SLDAFNIMNNGIAKAALETNTIADDQDAITARTKYVGAIDGTNMSIGFESGLVYGEDTAYNLGTTLFITPKLSVAASYME
SSFDGSPDSAWGANVNYFITPAVAVGASYVNANYESAQANDLTVRDTQTVGVNAKFRF
>WP_032025014.1 putative porin [Acinetobacter baumannii]
MKKLGLATAVLLAMTGAHAYQFEVQGQSEYVDTTANDKNFTGDVAGTFYLKNVDTAKGPLAEAAFLNQASSVSLGYSYQQ
YDQNNVNYHIGTYGVKGEAYVPTPYLPVYASATYNHTDVDGKNSFSKDDNGDRYALEVGAMLLPNFLMTVGYTSVANQFA
LDNFGIIGNGIYSAVNQTAAIQNDQDAVTARAKYVGSIDGTNMAIGFEAAGAFGQENQYGLKTDLYLTPKLSVGATFVGN
DGEADIKDNNLGEFRQAWGGNVNYFITPALAVGASYMKADVKKSSYDTQTIGLNAKFRF
>WP_071212479.1 putative porin [Acinetobacter baumannii]
MKKLGLATAVLLAMTGAHAFQFEVQGQSEYVDTTANDKNFTGDVAGTFYLKNVDTAKGPLAEAAFLNQASSVSLGYSYQQ
YDQNNVNYHIGTYGVKGEAYVPTPYLPVYASATYNHTDVDGKNNFSKDDNGDRYALEVGAMLLPNFLMTVGYTSVANQFA
LDNFGIIGNGIYSAVNQTAAIQNDQDAVTARAKYVGPIDGTNMAIGFEAAGAFGQENQYGLKTDLYLTPKLSVGATFVGN
DGEADIKGNDLGEFRQAWGGNVNYFITPALAVGASYMKADVKKSSYDTQTIGLNAKFRF
>WP_064191831.1 putative porin [Acinetobacter baumannii]
MKKLGLATAVLLAMTGAHAYQFEVQGQSEYVDTTANDKNFTGDVAGTFYLKNVDTAKGPLAEAAFLNQASSVSLGYSYQQ
YDQNNVNYHIGTYGVKGEAYVPTPYLPVYASATYNHTDVDGKNNFSKDDNGDRYALEVGAMLLPNFLMTVGYTSVANQFA
LDNFGIIGNGIYSAVNQTAAIQNDQDAVTARAKYVGPIDGTNMAIGFEAAGAFGQENQYGLKTDLYLTPKLSVGATFVGN
DGEADIKGNDLGEFRQAWGGNVNYFITPALAVGASYMKADVKKSSYDTQTIGFNAKFRF
>ENU99995.1 hypothetical protein F969_00896 [Acinetobacter sp. NIPH 899]
MKKLGLATALLLAMTGAQAYQFEVQGQSEFIDNTVNDKDFTGAVQGTYYFKDVDASKGPLAEAAFINQASNVSAAYTYGE
YDVDADDRDQTSHTFGVKGEAYIPTKVVPAYASASYSHTITDGKGGQNDDNGDRYALEVGVLPIPNFLVAVGYTSVADQT
SYDAFNMFNNGVAKAALESRTIDEDQDAITARTKYVGAIDGTNMSLGFESGLVYGEDTAYNLGTTLYINPKLSVGASYME
SSYANSPDKAWGANVNYFITPAVAVGASYVNSNYEANLAQNAVVRDTQTVGLNAKFRF
>WP_063097706.1 putative porin [Acinetobacter pittii]
MKKLGLATAVLLAMTGAHAYQFEVQGQSEYVDTTANDKNFTGDVAGTYYLKNVDTTKGPLAEAAFLNQASNVSLGYSYQQ
YDQNNVNYLVGTYGVKGEAYVPTPYLPVYASATYNHTDVDGKNNFSKDDNGDRYALEVGAMLLPNFLMTVGYTSVANQFA
LDNFGIISNGIYSAVNQTAAIQNDQDAVTARAKYVGPIDGTNMAIGFEAAGAFGQENQYGLKTDLYLTHKLSVGASFIGN
DGSADIKGNDLGEFRQAWGGNVNYFITPALAVGASYMKADVKNASTSYDTQTIGLNTKFRF
>WP_075882236.1 putative porin, partial [Acinetobacter baumannii]
MKKLGLATAVLLAMTGAHAYQFEVQGQSEYVDTTANDKNFTGDVAGTFYLKNVDTAKGPLAEAAFLNQASSVSLGYSYQQ
YDQNNVNYHIGTYGVKGEAYVPTPYLPVYASATYNHTDVDGKNNFSKDDNGDRYALEVGAMLLPNFLMTVGYTSVANQFA
LDNFGIIGNGIYSAVNQTAAIQNDQDAVTARAKYVGPIDGTNMAIGFEAAGAFGQENQYGLKTDLYLTPKLSVGATFVGN
DGEADIKGNDLGEFRQAWGGNVNYFITPALAVGASYMKADVKKSSYDTQTIGLNAKFR
>WP_005297519.1 putative porin [Acinetobacter sp. NIPH 2100]
MKKLGLATALVLAMTGAHAYQVEVQGQSEFIDAKSDNDKDFTGAAQGTYYFKNVDSSKGPLAEAAFLNQASNVSVAYSFA
ELSGDEVATVKNNSFGAKGEAYLPTPYLPVYTSAAYSHSQTKSEGKKDNGDRFALEVGTMLTPNFLVAVGYTNIADQFAL
DANSVLSNGIAKSVAQAKIIGQDQDAITARTKYVGNIDGTNMAVGFEAGLVYGDNQAYELKTDVYVTPKLSVGASYAEAN
YSSNPANEDNFSAINSAWGANVNYFITPAIAVGATYVNANAKHENTDTQTVGLNAKFRF
>WP_038346295.1 putative porin [Acinetobacter sp. A47]
MKKLGLATALVLAMTGAHAYQFEVQGQSEFIDAKDLNDKDFTGAAQGTYYFKNVDASKGPLAEAAFLNQASNVSAAYNYA
KLSGDESVTVKNNSFGAKGEVYLPTPYVPAYASAAYSHSQTKVEDEKDNGDRYSVELGAMVLPNFLVAVGYTRVADQIAL
DANKALENGVFSAVADSATIGDKQDVVTARTKYVGNIDGTNMALGFETGLVYGENQAYGLKTDLYLTPKLSIGASYAEAN
FSKNPASDNYAPIKSAWGANVNYFITPAIAVGASYVNANAKSFENIYGETVNVDTQTVGVNAKFRF
>WP_005232638.1 MULTISPECIES: putative porin [Acinetobacter]
MKKLGLATALLLAMTGAQAYQFEVQGQSEFIDNTVNDKDFTGAVQGTYYFKDVDASKGPLAEAAFINQASNVSAAYTYGE
YDVDADDRDQTSHTFGVKGEAYIPTKVVPAYASASYSHTITDGKGGQNDDNGDRYALEVGVLPIPNFLVAVGYTSVADQT
SYDAFNMFNNGVAKAALESRTIDEDQDAITARTKYVGAIDGTNMSLGFESGLVYGEDTAYNLGTTLYINPKLSVGASYME
SSYANSPDKAWGANVNYFITPAVAVGASYVNSNYEANLAQNAVVRDTQTVGLNAKFRF
>WP_068885706.1 putative porin [Acinetobacter sp. ANC 4603]
MKKLGLATALLLAMTGAQAYQFEVQGQSEYIDNTVNDKNFTGAVQGTYYFKNVDSSKGPLAEAAFLNQASNVSVAYNYGE
YDVDADDSDFVAHTYGAKAEAYIPTKFVPAYVSASYNHTKLDGKGGEADDQGDRYALELGAVVAPNFLVAVGYTSVADQA
SLDAFNIMNNGVAKAALESATINDDQDAITARTKYVGAIDGTNMAIGFETGLVYGEQTAYNLGTTLFVTPKLSVNASYMK
SNFTESPNSAWGTNVNYFITPAVAVGASYVNANAEKGSVYDTETVGVNAKFRF
>WP_000733007.1 putative porin [Acinetobacter baumannii]
MKKLGLATAVLLAMTGAHAYQFEVQGQSEYVDTTANDKNFTGDVAGTFYLKNVDTAKGPLAEAAFLNQASSVSLGYSYQQ
YDQNNVNYHIGTYGVKGEAYVPTPYLPVYASATYNHTDVDGKNNNSKDDNGDRYALEVGAMLLPNFLMTVGYTSVANQFA
LDNFGIIGNGIYSAVNQTAAIQNDQDAVTARAKYVGPIDGTNMAIGFEAAGAFGQENQYGLKTDLYLTPKLSVGATFVGN
DGSADIKGNDLGEFRQAWGGNVNYFITPALAVGASYMKADVKNASTSYDTQTIGLNTKFRF
>WP_004898882.1 putative porin [Acinetobacter brisouii]
MKKIGLAAAVLLAMTGAHAYQFEVKGQSEYLNTTANDKNYTGDLQGTYYFKNVDASKGPLAEAAFLNKASNVSVGYSYEQ
YNEKNWVNYHLGTYGVKGETYFTTPYTASIPLYASASYNHTDVDGKNAISRDDHGDRYALEVGAMPTNNFLLAVGYTNVA
NQFSLDTFRILNKGFVNAVGETASINDKQDAITARTKYVGAIDGTNMSIGFDAGLVFGDATSYEFNTDLYLTPKLSVGAS
FAGTTASEAVFDKLWGANVNYFITPAISVGATYTNANSSHTTGYNLDTQTIGLNAKARF
>WP_005401538.1 putative porin [Acinetobacter johnsonii]
MKKLGLATALLLAMTGTQAYQFEVQGQSEYVDTTENDKNFTGAVQGTYYFKNVDSSKGPLAEAAFLNQASNVSLAYQYGQ
YDAPVEEGRSDIESHVYGAKAEAYIPTKFVPAYASASYSHTHTDGKNSVTRDDNGDRYALELGAVVAPNFLVAVGYTSVA
DETALDAFGIMNNGVVKTFGEAATIADDQDAITARTKYVGNIDGTNMALGLEAGLVYGEDTAYQLKTDLYLTPALSVGAS
YAESSFDLTPNKAWGANVNYFITPAIAVGASYVNANAENANLDTQSVGVNAKFRF
>WP_044111370.1 putative porin [Acinetobacter idrijaensis]
MKKLGLATALLLAMTGAQAYQFEVQGQSEFIDNTVNEQDFTGAVQGTYYFNNVDASKGPLAEAAFLNQASNVSAAYTYGE
DGQEFGDRTVHHTFGVKGEAYIPTKVVPAYASASYSHTIADNKAGDVDGNGDRYALELGALLIPNFLVAVGYTSVADQTS
YDAFNMFNNGVAKAALESGTINEDQDAITARTKYVGAIDGTNMSIGFESGLVYGEDTAYNLGTTLFLNPQLSVGASYMES
SFAGSPDKAWGANVNYFITPAVAVGASYVNANAEGQALDTQTIGVNAKFRF
>WP_031954231.1 putative porin [Acinetobacter baumannii]
MKKLGLATAVLLAMTGAHAYQFEVQGQSEYVDTTANDKNFTGDVAGTFYLKNVDTAKGPLAEAAFLNQASSVSLGYSYQQ
YDQNNVNYHIGTYGVKGEAYVPTPYLPVYASATYNHTDVDGKNNFSKDDNGDRYALEVGAMLLPNFLMTVGYTSVANQFA
LDNFGIIGNGIYSAVNQTAAIQNYQDAVTARAKYVGPIDGTNMAIGFEAAGAFGQENQYGLKTDLYLTPKLSVGATFVGN
DGEADIKGNDLGEFRQAWGGNVNYFITPALAVGASYMKADVKKSSYDTQTIGLNAKFRF
>KCX61846.1 outer membrane beta-barrel domain protein, partial [Acinetobacter baumannii 1451147]
KLGLATAVLLAMTGAHAYQFEVQGQSEYVDTTANDKNFTGDVAGTFYLKNVDTAKGPLAEAAFLNQASSVSLGYSYQQYD
QNNVNYHVGTYGVKGEAYVPTPYLPVYASATYNHTDVDGKNNFSKDDNGDRYALEVGAMLLPNFLMTVGYTSVANQFALD
NFGIISNGIYTAANQTAAIQDDQDAVTARAKYVGPIDGTNMAIGFEAAGAFGQENQYGLKTDLYLTPKLSVGASFVGNDG
SADIKGNDLGEFRQAWGGNVNYFITPAVAVGASYMKADVKKSSYDTQTIGLNAKFRF
>WP_016162391.1 hypothetical protein [Acinetobacter sp. CIP 110321]
MKKLGLATALVLAMTGAHAYQVEVQGQSEFIEAKDLNDQDYTGAVKGTYYFKNVDASKGPLAEAAFLNQASNVSAAYSYA
KLSGDESLTVKNNTFGAKGEVYLPTPYVPAYASAAYSHSQTKFEDEKDNGDRYSVELGAMVLPNFLVAVGYTRVADQIAL
DANKAVENGVFSAVADAATIGDKQDVVTARTKYVGNIDGTNMALGFETGLVYGENQAYGLKTDLYVTPQLSVGASYAEAN
FSKNPTNDNFSPIKSAWGANVNYFITPAIAVGASYVNANALHANVDTQTVGLNAKFRF
>WP_033132751.1 putative porin [Acinetobacter sp. MN12]
MKKLGLATALVLAMTGAHAYQVEVQGQSEFIEAKDLNDQDYTGAVKGTYYFKNVDASKGPLAEAAFLNQASNVSAAYSYA
KLSGDESLTVKNNTFGAKGEVYLPTPYVPAYASAAYSHSQTKFEGEKDNGDRYSVELGAMVLPNFLVAVGYTRVADQIAL
DANKAVENGVFSAVADAATIGDKQDVVTARTKYVGNIDGTNMALGFETGLVYGENQAYGLKTDLYVTPQLSVGASYAEAN
FSKNPTNDNFSPIKSAWGANVNYFITPAIAVGASYVNANALHANVDTQTVGLNAKFRF
>WP_062846316.1 putative porin [Acinetobacter sp. NRRL B-65365]
MKKLGLATALVLAMTGAHAYQFEVQGQSEFIEAKDLNDKDFTGAAKGTYYFKNVDASKGPLAEAAFLNQASNVSAAYNYA
KLSGDESVTVKNNSFGAKGEVYLPTPYVPAYASAAYSHSQTKAEGEKDNGDRYSVELGAMVLPNFLVAVGYTRVADQIAL
DANKAVENGVFSAVADSATIGDKQDVVTARTKYVGNIDGTNMAIGFETGLAYGENQAYGLKTDLYLTPKLSVGASYAEAN
FSKNQASDNFSPIKSAWGANVNYFITPAVAVGASYVNANAKGFENIYGETVNVDTQTVGVNAKFRF
>WP_005260135.1 putative porin [Acinetobacter sp. NIPH 2168]
MKKLGLATALVLAMTGAHAYQFEVQGQSEFIEAKDLNDKDFTGAAKGTYYFKNVDASKGPLAEAAFLNQASNVSAAYNYA
KLSGDESVTVKNNSFGAKGEVYLPTPYVPAYASAAYSHSQTKAEGEKDNGDRYSVELGAMVLPNFLVAVGYTRVADQIAL
DANKAVENGVFSAVADSATIGDKQDVVTARTKYVGNIDGTNMAIGFETGLAYGENQAYGLKTDLYLTPKLSVGASYAEAN
FSKNQASDNFSPIKSAWGANVNYFITPAVAVGASYVNANAKGFENIYGETVNVDTQTVGLNAKFRF
>WP_071850254.1 putative porin [Acinetobacter sp. AR2-3]
MKKLGLATALLLAMTGAQAYQFEVQGQSEFIDNTANEQNFTGAVQGTYYFNNVDASKGPLAEAAFLNQASNVSLAYNYGE
YDEAGLDIVSHTYGAKAEAYIPTKFVPAYASASYNHTINDSKNALETDDNGDRYALELGALLIPNFLVAVGYTSVADQTS
YDAFNMFNNGVAKAALESGTINEDQDAITARTKYVGAIDGTNMSIGFESGLVYGEDTAYNLGTTLFLNPQLSVGASYMES
SFADSPDKAWGANVNYFITPAVAVGASYVNANAEGQALDTQTIGVNAKFRF
>SDC70461.1 Putative general porin [Acinetobacter kookii]
MKKLGLATALLLAMTGAQAYQVEVQGQSEYIDTTANDKDFTGGLQGTYYLKDVDSSKGPLAEAAFLNQASNVSVAYTYGE
DGQEFGDRTVHHTFGVKGEAYIPTQVVPAYASASYSHTIADNKAGNPDGNGDRYALELGAFAAPNFLVAVGYTSVADQTA
LDAFNVMANGVVKSVGETATIGQDQDAITARTKYVGAIDGTNMAIGFESGLVYGDDTAYNLGTTLFVTPKLSVGASYAES
SFAGTPDSAWGANVNYFITPAVAVGASYVNANAEQLALDTQTVGVNAKFRF
>WP_047430086.1 putative porin [Acinetobacter sp. neg1]
MKKLGLATALVLAMTGAHAYQFEVQGQSEFIEAKDLNDKDFTGAAKGTYYFKNVDASKGPLAEAAFLNQASNVSAAYNYA
KLSGDKAVTVKNNTFGAKGEVYLPTPYVPAYASAAYSHSQTKAEGEKDNGDRYSVELGAMVLPNFLVAVGYTRVADQIAL
DANKALENGVFSAVADSATIGDKQDVVTARTKYVGNIDGTNMAIGFETGLAYGENQAYGLKTDLYLTPALSVGASYAEAN
FSKNPANDNFSPIKSAWGANVNYFITPAIAVGASYVNANAVHANVDTQTVGVNAKFRF
>WP_004776205.1 hypothetical protein [Acinetobacter sp. NIPH 758]
MKKLGLATALVLAMTGAHAYQFEVQGQSEFIEAKDLNDKDFTGAAKGTYYFKNVDASKGPLAEAAFLNQASNVSAAYNYA
KLSGDKAVTVKNNTFGAKGEVYLPTPYVPAYASAAYSHSQTKAEGEKDNGDRYSVELGAMVLPNFLVAVGYTRVADQIAL
DANKAVENGVFSAVADSATIGDKQDVVTARTKYVGNIDGTNMAIGFETGLAYGENQAYGLKTDLYLTPELSVGASYAEAN
FSKNPANDNFSPIKSAWGANVNYFITPAIAVGASYVNANAVHANVDTQTVGLNAKFRF
>WP_005227860.1 hypothetical protein [Acinetobacter sp. NIPH 1847]
MKKLGLATALVLAMTGAHAYQVEVQGQSEFINATDANDKDFTGAAKGTYYFKNVDSSKGPLAEAAFLNQASNVSAAYNYA
KLSGDESVTVKNNSFGAKGEVYLPTPYVPAYASAAYSHSQTKFEGEKDNGDRYSVELGAMVLPNFLVAVGYTRVADQIAF
DANKAVENGVFSAVADAATIGGKQDVVTARTKYVGNIDGTNMALGFETGLVYGENQAYGLKTDLYLTPKLSVGASYAEAN
FSKNPLNEDNFSPIKSAWGANVNYFITPAIAVGASYVNANAKSFKNEDAQTINLDTQTVGLNAKFRF
>WP_074947684.1 putative porin [Acinetobacter bohemicus]
MKKLGLATALLLAMTGAQAYQFEVQGQSEFIDASDANDKDFTGGIQGTYYLKDVDTSKGPLAEAAFLNQASNVSLAYNYA
ELGTDGTDFIAHNYGAKAEAYIPTKVVPVYASASYSHTILDGKNNQTADQNGDRYAVEVGALATPNFLVAVGYTSVADQF
ALDAFNVMSNGVVKAVGETATINEDQDAITARTKYVGAIDGTNMAIGFETNLLFAEYKAYSLKTDLFVNPKLSVGVSYAE
SSFAGTPDSAWGANVNYFITPAVAVGASYVNANAKEVVNLDTQTVGVNAKFRF
>WP_005185810.1 hypothetical protein [Acinetobacter sp. ANC 4105]
MKKLGLATALVLAMTGAHAYQVEVQGQSEFINATDANDKDFTGAAKGTYYFKNVDSSKGPLAEAAFLNQASNVSAAYSYA
ELSGDEVATVKNNSFGAKGEAYLPTPYVPAYASAAYSHSQTKSEGEKDNGDRYSVELGAMVLPNFLVAVGYTRVADQIAF
DANKAVENGVFSAVADAATIGGKQDVVTARTKYVGNIDGTNMALGFETGLVYGENQAYGLKTDLYLTPKLSVGASYAEAN
FSKNPLNEDNFSPIKSAWGANVNYFITPAIAVGASYVNANAKSFKNEDDQTINLDTQTIGLNAKFRF
>WP_045796209.1 putative porin [Acinetobacter indicus]
MKKLGLATALLLAMTGAQAYQFEVQGQSEFIDNTANNNDFSGAIQGTYYFKNVDSTKGPLAEAAFLNQASNVSLAYSYGE
LQEDGERDVVHAYGAKAEAYVPTKFVPAYASASYNHTIVDNKTGSADDNGDRYALELGALVAPNFLVAVGYTSVADQASL
DAFNIVANGVAKAGLESATIADDQDAITARTKYVGAIDGTNMAIGFETGLVYGESTAYNLKTDLYLTPALSVGASYMESS
YNNSPDKAWGANVNYFITPAVSVGASYVNANFEAAQAGEEDATVLDTQTVGLNAKFRF
>EFF81111.1 hypothetical protein HMP0015_3374 [Acinetobacter haemolyticus ATCC 19194]
MKKLGLATALLLAMTGANAYQVEVQGQSEFLDTKQNDKDFTGAGQVSYFFKDVDTSKGPLAEAAFLNHASNVSVAYSFAK
QSGDEIVTTKNESLGAKGEAFIPTPYLPVYTSAAYSHSQTKTDGKKDNGDRFALEVGTMLAPNFLVAVGYTNIADQVALD
ANSVLSRGIVKTVAESQTIGQDQDAITARTKYVGNIDGTNMAVGFEAGLVYGDDTAFELKTDLYLTPKLSVGASYAESSF
NSTRDSAWGTNVNYFITPAVAVGASYVNANAVNANLDTQTVGVNAKFRF
>WP_005238187.1 MULTISPECIES: membrane protein [Acinetobacter]
MKKLGLATALVLAMTGAHAYQYEVQGQSEFIEAKALNDQDYTGAAKGTYYFKNVDASKGPLAEAAFLNQASNVSAAYSYA
KLSGDEVQTIKNNSFGVKGEAYLPTPYVPAYVSAAYNHSQTKFEGEKDNGDRYSVELGAMVVPNFLVAVGYARVADQIAL
DSNKVLENGVFSAVADAATIGDKQDVVTARTKYVGNIDGTNMAVGFETGLVYGENQAYGLKTDLYVTPQLSVGASYAEAN
FSKNPANDNFSPIKSAWGANVNYFITPAVAVGASYVNANAVHANVDTQTVGLNAKFRF
>WP_016651347.1 MULTISPECIES: putative porin [Acinetobacter]
MKKLGLATALVLAMTGAHAYQYEVQGQSEFIEAKALNDQDYTGAAKGTYYFKNVDASKGPLAEAAFLNQASNVSAAYSYA
KLSGDEVQTIKNNSFGVKGEAYLPTPYVPAYVSAAYNHSQTKVENFKDNGDRYSVELGAMVVPNFLVAVGYARVADQIAL
DANKVLENGVFSAVADAATIGDKQDVVTARTKYVGNIDGTNMAVGFETGLVYGENQAYGLKTDLYVTPQLSVGASYAEAN
FSKNPANDNFSPIKSAWGANVNYFITPAVAVGASYVNANAVHANVDTQTVGLNAKFRF
>WP_032873852.1 membrane protein [Acinetobacter baumannii]
MKKLGLATALVLAMTGAHAYQVEVQGQSEFIEAKDLNDKDFTGAAKGTYYFKNVDASKGPLAEAAFLNQASNVSAAYNYA
KLSGDKAVTVKNNTFGAKGEVYLPTPYVPAYASAAYSHSQTKAEGEKDNGDRYSVELGAMVLPNFLVAVGYTRVADQIAL
DANKAVENGVFSAVADAATIGDKQDVVTARTKYVGNIDGTNMAIGFETGLAYGENQAYGLKTDLYVTPQLSVGASYAEAN
FSKNPANDNFSPIKSAWGANVNYFITPAIAVGASYVNANALHANVDTQTVGLNAKFRF
>WP_005108123.1 putative porin [Acinetobacter lwoffii]
MKKLGLATALLLAMTGAQAYQFEVQGQSEFIDNTANEQDFTGAVQGTYYFNNVDASKGPLAEAAFLNQASNVSAAYTYGE
DGQEFGDRTVHHTFGVKGEAYIPTKVVPAYASASYSHTITDNKAGNPTDDNGDRYALELGALVAPNFLVAVGYTSVADQT
SYDAFNMFNNGVAKAALESETIADKKDAITARTKYVGAIDGTNMSIGFESGLVYGEDTAYNLGTTLFLNPQLSVGASYME
SSFAGSPDKAWGANVNYFITPAVAVGASYVNANAEGQALDTQTIGVNAKFRF
>WP_034170226.1 putative porin [Acinetobacter sp. YZS-X1-1]
MKKLGLATALLLAMTGAQAYQFEVQGQSEFIDNTVNDKDFTGAVQGTYYFKDVDASKGPLAEAAFINQASNVSAAYTYGE
YDVDADARDQTSYTFGVKGEAYIPTKVVPAYASASYSHTITDGKGGQNDDNGDRYALEVGVLPIPNFLVAVGYTSVADQT
SYDAFNMFNNGVAKAALESRTIDEDQDAITARTKYVGAIDGTNMSLGFESGLVYGEDTAYNLGTTLYINPKLSVGASYME
SSYANSPDKAWGANVNYFITPAVAVGASYVNSNYEANLAQNAVVRDTQTVGLNAKFRF
>WP_074964465.1 putative porin [Acinetobacter towneri]
MKKLGLATALLLAMTGAQAYQFEVQGQSEYIDNTVNDKNFTGAVQGTYYFKNVDATKGPLAEAAFLNQASNFSLAYNYGE
YDVDAVDEDFVSHVYGAKAEAYVPTKLVPVYASAAYSHTINDSKNNLKSDDQGDRYALELGAVVAPNFLVAVGYTSVADQ
YSLDAFNILANGVAKAALESDTIDQDQDAITARTKYVGAIDGTNMAVGFEAGLVYGEDTMYNLKTDLYLTPALSVGASYA
ETSANTDVDSAWGANVNYFITPAVAVGASYVNANAVGVARDTQTVGVNAKFRF
>WP_058870480.1 putative porin [Acinetobacter johnsonii]
MKKLGLATALLLAMTGAQAYQFEVQGQSEYIDASDANDKDFTGGLQGTFYFKDVDSSKGPLAEAAFLNQASNVSLAYNYA
ELGTDGTDFIAHNYGAKAEAYIPTKFVPAYASASYSHTHLDGKNSETPDDNGDRYALEVGALAAPNFLVAVGYTSVADQF
ALDAFNVMGNGVVKAVGEAATIGEDQDAVTARTKYVGNIDGTNMALGLEAGLVYGEDTAYQLKTDLYLTPALSVGASYVE
SSFAGTPDSAWGANVNYFITPAVAVGASYVNANAKDNTENLDTQTVGVNAKFRF
>WP_076752910.1 putative porin [Acinetobacter schindleri]
MKKLGLATALLLAMTGAQAYQFEVQGQAEHIDNTANDKDFAGAVQGTYYLKDVDASKGPLAEAAFLNQASNVSAAYSYGE
DGQEFGDRAVYHTYGVKGEAYIPTKLVPAYASASYNHTIIDNKAGEKDDNGDRYALEVGVLPIPNFLVAVGYTSVADQTS
LDAFNIVSNGVAKAALESSTIAEDQDAITARTKYVGAIDGTNMSIGFESGLVYGEDTAYNLGTTLYLNPKLSVGVSYMES
SYAGSPDKALGANVNYFVTPAVSVGASYVNANYETKNANLDQDVATDTQTVGLNAKFRF
>WP_005275594.1 putative porin [Acinetobacter sp. NIPH 1859]
MKKLGLATALVLAMTGAHAYQYEVQGQSEFIEAKDLNDQDYTGAAKGTYYFKNVDASKGPLAEAAFLNQASNVSAAYSYA
KLSGDKALTIKNNSFGVKGEAYLPTPYVPAYVSAAYNHSQTKVENFKDNGDRYSVELGAMVVPNFLVAVGYARVADQIAL
DANKVLENGVFSAVADAATIGDKQDVVTARTKYVGNIDGTNMAVGFETGLVYGENQAYGLKTDLYVTPQLSVGASYAEAN
FSKNPANDNFSPIKSAWGVNVNYFITPAVAVGASYVNANAKSFQNEEAQTINADTQTVGLNAKFRF
>WP_004890687.1 putative porin [Acinetobacter schindleri]
MKKLGLATALLLAMTGAQAYQFEVQGQAEHIDNTANDKDFTGAVQGTYYLKDVDASKGPLAEAAFLNQASNVSLAYTYGE
YDVAADTRVSEEGVNQTSHTFGAKGEAYIPTKLVPAYASASYSHTITDGKDGQKNDNGDRYALEVGVLPIPNFLVAVGYT
SVADQASLDAFNIVSNGVAKAALETMTINEDQDAITARTKYVGAIDGTNMSIGFESGLVYGEDTAYNLGTTLYLNPKLSV
GVSYMESSYAGSPDKALGANVNYFVTPAVSVGASYVNANYETKNANLDQDVATDTQTVGLNAKFRF
>WP_068974972.1 putative porin [Acinetobacter sp. WCHA60]
MKKLGLATALLLAMTGAQAYQFEVQGQSEYIDTTVNDKDFTGGVQGTYYLKNVDSSKGPLAEAAFLNQASNVSLAYNFSQ
LDAGVDVHNFGAKAEAYVPTPYVPAYASVSYSHTILDGKVGNSDDKGDRYSLEVGALPTQNFLVAVGYTSVADQTALDAF
NVMGNGAAKAVAEAATIGEDQDAITARAKYVGGIDGTNMSLAFESGIVYGDATAYQLKTDLYLNPQLSVGASYAESSFDA
TPDSAWGANVNYFITPAIAVGASYVNANSKAANDTQTVGVNAKFRF
>WP_004281380.1 putative porin [Acinetobacter lwoffii]
MKKLGLATALLLAMTGTQAYQFEVQGQSEFIDNTVNEQDFTGAVQGTYYFNNVDASKGPLAEAAFLNQASNVSAAYTYGE
DGQEFGDRTVHHTFGVKGEAYIPTKVVPAYASASYSHTITDNKAGNPTDDNGDRYALELGALVAPNFLVAVGYTSVADQT
SYDAFNMFNNGVAKAALESETIADKKDAITARTKYVGAIDGTNMSIGFESGLVYGEDTAYNLGTTLFLNPQLSVGASYME
SSFAGSPDKAWGANVNYFITPAVAVGASYVNANAEGQALDTQTIGVNAKFRF
>WP_004985773.1 MULTISPECIES: putative porin [Acinetobacter]
MKKLGLATALLLAMTGAHAYQVEVQGQSEFVDTTANDKNFTGDLNGTFYLKDVDASKGPLAEAAFLNQASSVSLGYSYQQ
YDVKDGINYHIGTYGAKGEAYLPTPYVPVYASASYNHTDADGKNEISRDDHGDRYSLEVGAMLLPNFLMAVGYTSVADQF
SLDTFGIMNNGIYSAVNQTAAIQDDQDAVTARAKYVGPIDGTNMAVGFEVAGAFGQENQYGLKSDLYLTPKLSVGATFIG
NDGEANIKGDDLGRFRQAWGANVNYFITPAVAVGASYLKADVQGSDLDTQTIGLNAKVRF
>WP_049174389.1 putative porin [Acinetobacter ursingii]
MKKLGLATALLLAMTGAHAYQVEVQGQSEFVDTTANDKNFTGDLNGTFYLKDVDASKGPLAEAAFLNQASSVSLGYSYQQ
YDEKDGINYHVGTYGAKGEAYLPTPYVPVYASASYNHTDADGKNEISRDDHGDRYSLEVGAMLLPNFLMAVGYTSVADQF
SLDTFGIMNNGIYSAVNQTAAIQDDQDAVTARAKYVGPIDGTNMAVGFEVAGAFGQENQYGLKSDLYLTPKLSVGATFVG
NDGEANIKGDDLGRFRQAWGANVNYFITPAVAVGASYLKADVQGSDLDTQTIGLNAKVRF
>WP_044435691.1 putative porin [Acinetobacter ursingii]
MKKLGLATALLLAMTGAHAYQVEVQGQSEFVDTTANDKNFTGDLNGTFYLKDVDASKGPLAEAAFLNQASSVSLGYSYQQ
YDVKDGINYHIGTYGAKGEVYLPTPYVPVYASASYNHTDADGKNEISRDDHGDRYSLEVGAMLLPNFLMAVGYTSVADQF
SLDTFGIMNNGIYSAVNQTAAIQDDQDAVTARAKYVGPIDGTNMAVGFEVAGAFGQENQYGLKSDLYLTPKLSVGATFIG
NDGEANIKGDDLGRFRQAWGANVNYFITPAVAVGASYLKADVQGSDLDTQTIGLNAKVRF
>WP_005250368.1 putative porin [Acinetobacter sp. CIP 102136]
MKKLGLATALLLAMTGAQAYQFEVQGQSEFIDNTANEQDFTGAVQGTYYFNNVDASKGPLAEAAFLNQASNISAAYTYGE
DGQEFGDRTVHHTFGVKGEAYIPTKVVPAYASASYSHTITDNKAGHPTDDNGDRYALELGALVAPNFLVAVGYTSVADQT
SYDAFNMFNNGVAKAAIESQTIAGDQDAITARTKYVGAIDGTNMSLGFESGLVYGEDTAYNLGTTLFLNPQLSVGASYME
SSFAGSPDKAWGANVNYFITPAVAVGASYVNANYEANLAQTAQVRDTQTIGVNAKFRF
>WP_067727902.1 putative porin [Acinetobacter sp. NCu2D-2]
MKKLGLATALLLAMTGAQAYQFEVQGQAEHIDNTANDKDFTGAVQGTYYFKDVDASKGPLAEAAFLNHASNVSAAYSYGE
NGQEEADRTRTANHTFGAKGEAYIPTKVVPAYASASYSHTITDNKAGKADDNGDRYALEVGALLKPNFLVAVGYTSVADQ
TSYDAFNIVSNGVAKAALESATIAEDQDAITARTKYVGPIDGTNMSIGFESGLVYGESTAYNLGTTLYLNPKLSVGVNYL
ESSYEGSPDKALGANVNYFITPAVAVGASYVNANAEGNKYDTQTVGLNAKFRF
>WP_005105368.1 MULTISPECIES: putative porin [Acinetobacter]
MKKLGLATALLLAMTGAQAYQFEVQGQSEFIDNTANEQDFTGAVQGTYYFNNVDASKGPLAEAAFLNQASNVSAAYTYGE
DGQEFGDRTVHHTFGVKGEAYIPTNVVPAYASASYSHTIADNKAGDVDGNGDRYALELGALLIPNFLVAVGYTSVADQTS
YDAFNMFNNGVAKAALESATIADKTDAITARTKYVGAIDGTNMSIGFESGLVYGEDTAYNLGTTLFLNPQLSVGASYMES
SFAGSPDKAWGANVNYFITPAVAVGASYVNANYEANLAQTAQVRDTQTIGVNAKFRF
>WP_016168806.1 putative porin [Acinetobacter tandoii]
MKKLGLATALLLAMTGAQAYQFEVQGQSEYIDTTVNDKDFTGGVQGTYYFKDVDSSKGPLAEAAFLNQASNVSLAYNYAE
LGSNGFDVTAHNYGAKAEAYVPTKFVPVYASASYSHTILDAKNNQTAALEDNGDRYALEVGALATPNFLVAVGYTSAADQ
FALDAFNVMSKGVVNAVGETATIDEDQDAITARTKYVGNIDGTNMSIGFESGLVYGDSTAYQLKTDLYLNPKLSVGASYA
ESSYEGTPDSAWGANVNYFITPAVAVGASYVNANYQADKGQAVSYAGDTQTVGLNAKFRF
>OJU86906.1 putative porin, partial [Acinetobacter sp. 39-4]
MKKLGLATALVLAMTGAHAYQFEVQGQSEFIDAKSNNDKDFTGAAQGTYYFKNVDASKGRLAEAAFLNQASNVSVAYSFA
ELSGDEVATVKNNSFGAKGEAYLPTPYLPVYTSAAYSHSQTKSEGEKDNGDRFALEVGTMLTPNFLVAVGYTNIADQFAL
DANSVLSNGIAKSVAQPLVIGEDQDAITARTKYVGNIDGTNMAVGFEAGLVYGDFQAYELKTDVYVTPKLSVGASYAEAN
FSSNPLNEDNFSPIKSAWGANVNYFITPAIAVGATYVNANAVHANVDTQTVGLNA
>SEL53754.1 Putative general porin [Acinetobacter sp. DSM 11652]
MKKISLATALLVAMTGAHAYQVEVQGAAEYFDDSLNNDNYTGSVQGTYYFKNVDSTKGPLAEAAFLNQASNVSVAYNFGE
YSADIKAANQKVEAQQHNYGAKAEAYIPTKLIPLYASASYSHSKTDAKNDFTANNPLNHPQVAKLADGNGDRYALELGAM
LLPNFLVAVGYTSVADQYSFDVFKAINNGSVFSALETGTIAEDQDAITARTKYVGGITDTNMSVGFEAGLVYGEDTLYQL
KSDLYFNPQLSAGVSYTESSFNGTPSSAIGANVNYFITPAVAVGASYVNANAENGSSRDTETVGLNAKFRF
>WP_042874529.1 membrane protein [Acinetobacter haemolyticus]
MKKLGLATALLLAMTGANAYQVEVQGQSEFLDTKQNDKDFTGAGQVSYFFKDVDTSKGPLAEAAFLNHASNVSVAYSFAK
QSGDEIVTTKNESLGAKGEAFIPTPYLPVYTSAAYSHSQTKTDGKKDNGDRFALEVGTMLAPNFLVAVGYTNIADQVALD
ANSVLSRGIVKTVAESQTIGQDQDAITARTKYVGNIDGTNMAVGFEAGLVYGDDTAFELKTDLYLTPKLSVGASYAESSF
NSTRDSAWGTNVNYFITPAVAVGASYVNANAVNANLDTQTVGVNAKFRF
>WP_005088662.1 hypothetical protein [Acinetobacter haemolyticus]
MKKLGLATALLLAMTGANAYQVEVQGQSEFLDTKQNDKDFTGAGQVSYFFKDVDTSKGPLAEAAFLNHASNVSVAYSFAK
ESGDEIVTTKNESLGAKGEAFIPTPYLPVYTSAAYSHSQTKTDGKKDNGDRFALEVGTMLAPNFLVAVGYTNIADQVALD
ANSVLSRGIVKTVAESQTIGQDQDAITARTKYVGNIDGTNMAVGFEAGLVYGDDTAFELKTDLYLTPKLSVGASYAESSF
NSTRDSAWGTNVNYFITPAVAVGASYVNANAVNANLDTQTVGVNAKFRF
>WP_004683510.1 MULTISPECIES: putative porin [Acinetobacter]
MKKLGLATALLLAMTGANAYQVEVQGQSEFLDTTVNDKNFTGAGQATYYFKDVDASKGPLAEAAFLNHASNVSAAYSYTK
HDGDEVVTSETQSYGAKGEAYIPTPYLPVYTSASYSHTKSKVDGEKDNGDRFALEVGTMLTPNFLVAVGYTNIADQFALD
ANSVLSSGIVKSVAQPLVIGEDQDAITARTKYVGNIDGTNMAVGFEAGLVYGDTTAYELKSDLYLTPKLSVGASYAEVSA
SSNPASDKFSPIKSAWGANVNYFITPAVAVGASYVNANAVNADLDTQTVGVNAKFRF
>WP_004691679.1 putative porin [Acinetobacter johnsonii]
MKKLGLATALLLAMTGAQAYQFEVQGQSEYIDASDANDKDFTGGLQGTFYFKDVDSSKGPLAEAAFLNQASNVSLAYNYA
ELGTDGTDFIAHNYGAKAEAYIPTKFVPAYASASYSHTHLDGKNSETPDDNGDRYALEVGALAAPNFLVAVGYTSVADQF
ALDAFNVMGNGVVKAVGEAATIGEDQDAVTARTKYVGNIDGTNMALGLEAGLVYGEDTAYQLKTDLYLTPALSFGASYVE
SSFAGTPDSAWGANVNYFITPAVAVGASYVNANAENANLDTQTVGVNAKFRF
>CAG70110.1 conserved hypothetical protein; putative signal peptide [Acinetobacter sp. ADP1]
MKKLGLATALLLAMTGAQAYQVEVQGQSEFVDTTANDKNFTGDVAGTFYLKDVDASKGPLAEAAFLNQASSVSLGYSYQQ
YDQNNGLNYHVGTYGVKGETYLPTPYLPVYASASYNHTDVDGKNAISRDDNGDRYALEVGAMLLPNFLMAVGYTSVANQF
SLDNFGIISNGIYSAVNQTAAIQNDQDAVTARAKYVGPIDGTNMAIGFEATGAFGQENQYGLKTDLYLTPKLSVGATFIG
NDGKANIKGQNLGEFRQAWGGNVNYFITPAVSVGASYIKADVKGSTFDTQTIGLNAKARF
>WP_005194027.1 putative porin [Acinetobacter sp. NIPH 298]
MKKLGLATALLLAMTGANAYQVEVQGQSEFLDTKQNDKDFTGAGQVSYFFKNVDTSKGPLAEAAFLNHASNVSVAYSFAK
ESGDEIVTTKNESLGAKGEAYIPTPYLPVYTSAAYSHSKTKIDGKKDNGDRYALEVGAMLSPNFLVAVGYTSIADQFALD
ANSVLSRGIAKSVAEAQTIGQDQDAITARTKYVGNIDGTNMAVGFEAGLVYGDDTAFELKTDLYLTPKLSVGASYSESSF
NSARDSAWGTNVNYFITPAVAVGASYVNANAVNADLDTQTVGVNAKFRF
>WP_067669937.1 putative porin [Acinetobacter sp. ANC 4149]
MKKLGLATALLLAMTGAQAYQVEVQGQAEYIDNTANDNDFTGAVQGTYYFNNVDASKGPLAEAAFLNQASNVSAAYSYGE
YKEAGDRDAVHAFGVKAEAYVPTKVVPVYASASYNHTIADSKTGYSDDSGDRYALEVGALAAPNFLVAVGYTSVANQYSL
DTFNILNNGVAKAGLETATIGDDQDAITARAKYVGAIDGTNMAVGFESGIIYGDDTAYQLKTDLYLNPQLSVGASYAESS
FNDSPSKAWGVNVNYFITPAVAVGASYVNANFEADKAQFADYVTDTQTVGVNAKFRF
>WP_005180737.1 putative porin [Acinetobacter sp. CIP 53.82]
MKKLGLATALLLAMTGAQAYQFEVQGQSEFIDNTVNEQNFTGAVQGTYYFKNVDSTKGPLAEAAFLNQASNFSLAYNYGE
YDENGLDIVSHTYGAKAEAYIPTKFVPAYASASYSHTINDSKNALATDDQGDRYALELGALVAPNFLVAVGYTSVADQVS
YDAFNILSNGVAKAALESETIADDQDAITARTKYVGAIDGTNMAIGFETGLVYGESTAYALKTDLYLTPALSVGASYAET
SADIANDKAWGANVNYFITPAVAVGASYVNANAEGDVRDTQTVGLNAKFRF
>ENV70941.1 hypothetical protein F947_00225 [Acinetobacter towneri DSM 14962 = CIP 107472]
MKKLGLATALLLAMTSAQAYQFEVQGQSEYIDNTVNDQDFSGALQGTYYFKNVDATKGPLAEAAFLNQASNFSLAYNYGE
YDVDADEADFVSHVYGAKAEAYIPTQLVPVYASAAYSHTITDGKGGQDNDNGDRYALELGAVVAPNFLVAVGYTSVADQT
SYDAFNILSNGVAKAALESTTIGVDPNYDQDAITARTKYVGAIDGTNMAVGFEAGLVYGEDTMYNLKTDLYLTPALSVGA
SYVETSADSVVDSAWGANVNYFITPAVAVGASYVNANAVGEAVDTQTVGVNAKFRF
>OFW73405.1 putative porin [Acinetobacter sp. RIFCSPHIGHO2_12_41_5]
MKKLGLATALLLAMTGAQAYQFEVQGQSEYIDASDANDKDFTGGLQGTFYFKDVDSSKGPLAEAAFLNQASNVSLAYNYA
ELGTDGTDFIAHNYGAKAEAYIPTKFVPAYASASYSHTHFDGKNSETPDDNGDRYALEVGALAAPNFLVAVGYTSVADTT
ALDAFNVMGNGVVKAVGEAATIGEDQDAVTARTKYVGNIDGTNMALGLEAGLVYGEDTAYQLKTDLYLTPALSVGASYVE
SSFAGTPDSAWGANVNYFITPAVAVGASYVNANAKDNTENLDTQTVGVNAKFRF
>WP_004978218.1 putative porin [Acinetobacter johnsonii]
MKKLGLATALLLAMTGAQAYQFEVQGQSEYLDASAANDKDFTGGLQGTFYFKDVDSSKGPLAEAAFLNQASNVSVAYNYA
ELDADVVAHNYGAKAEAYVPTKFVPAYASASYSHTVLDGKNGESNDQGDRYALEVGALAAPNFLVAVGYTSVADQFALDA
FNVMSNGAVKAVGETVTIGDDQDAITARTKYVGNIDGTNMALGLEAGLVYGDDTAYQLKTDLYLTPALSVGASYVESSFA
GTPDSAWGANVNYFITPAVAVGASYVNANAESANLDTQSVGVNAKFRF
>WP_048882197.1 putative porin [Acinetobacter sp. VT 511]
MKKLGLATALLLAMTGAQAYQFEVQGQSEYIDNTVNDKDFTGAVQGTYYLKDVDTSKGPLAEAAFLNQASNVSLAYTYGE
YDVAADTRVSEEGVNQTSHTFGAKGEVYIPTKLVPAYASASYSHTITDGKDGQKNDNGDRYALEVGVLPISNFLVAVGYT
SVADQTSYDAFNMFNNGVAKAALETMTINEDQDAITARTKYVGAIDGTNMSIGFESGLVYGEDTAYNLGTTLYLNPKLSV
GVSYMESSYAGSPDKALGANVNYFVTPAVSVGASYVNANYETKNANLDQDVATDTQTVGLNAKFRF
>WP_016658761.1 putative porin [Acinetobacter indicus]
MKKLGLATALLLAMTGAQAYQFEVQGQSEFLDTTENDQNFTGAVQGTYYFKNVDSTKGPLAEAAFLNQASNFSLAYQYGQ
YDAPREGGRSDVESHVYGAKAEAYIPTKFVPAYASASYSHTHNDGKNEFTADDNGDRYALEVGALLAPNFLVAVGYTSIA
DTMAVDAFGTLANGAVKAVGEALTINEDQDAITARTKYVGAIDGTNMAIGFETGLVYGESTAYNLKTDLYLTPALSVGAS
YAETSGDFLIDSAWGANVNYFITPAVAVGASYVNANAENAAVDTQTVGLNAKFRF
>WP_004650740.1 putative porin [Acinetobacter bohemicus]
MKKLGLATALLLAMTGAQAYQFEVQGQSEFIDNTVNDKNFTGAVQGTYYFKNVDASKGPLAEAAFLNQASNASLAYNYGE
YDVNADKADFVSHTIGAKAEAYIPTKVVPVYASASYSNTITDNKDNKADDHGDRYAVEVGAVVVPNFLVAVGYTSAPNQT
SYDAFNILSNGVEKAALESKTIARDQDAVTARTKYVGAIDGTNMAIGFETNILFAEYKTYGFKTDLFVNPKLSVGASYAE
SSISESPNKAWGANVNYFITPAVAVGANYVSANAEKGSVRDTETVGVNAKFRF
>WP_019837149.1 putative porin [Acinetobacter sp. MDS7A]
MKKLGLATALLLAMTGAQAYQFEVQGQSEYIDNTVNDKNFTGAVQGTYYFKNVDATKGPLAEAAFLNQASNFSLAYNYGE
YDVDAVDEDFVSHVYGAKAEAYVPTKLVPVYASAAYSHTINDSKNNLKSDDQGDRYALELGAVVAPNFLVAVGYTSVADQ
YSLDAFNILANGVAKAALESDTIDQDQDAITARTKYVGAIDGTNMAVGFEAGLVYGEDTMYNLKTDLYLTPALSVGASYA
ETSANTDVDSAWGANVNYFITPAVAVGASYVNANAVGVARDTQTVGVNAKFRF
>WP_004813682.1 MULTISPECIES: putative porin [Acinetobacter]
MKKLGLATALLLAMTGAQAYQFEVQGQAEHIDNTANDKDFAGAVQGTYYLKDVDASKGPLAEAAFLNQASNVSAAYSYGE
DGQEFGDRAVYHTYGVKGEAYIPTKLVPAYASASYNHTIIDNKAGEKDDNGDRYALEVGVLPIPNFLVTVGYTSVADQTS
YDAFNIVSNGVAKAALETMTINEDQDAITARTKYVGAIDGTTMSIGFESGLVYGEDTAYNLGTTLYLNPKLSVGVSYMES
SYAGSPDKALGANVNYFVTPAVSVGASYVNANYETKNANLDQDVATDTQTVGLNAKFRF
>SDY39854.1 Putative general porin [Acinetobacter kyonggiensis]
MKKLGLATALLLAMTGAQAYQFEVQGQSEFIDNTVNDKNFTGAVQGTYYFKNVDASKGPLAEAAFLNQASNASLAYNYGE
YDVNADKADFVSHTIGAKAEAYIPTKVVPVYASASYSNTITDNKDNKTDDHGDRYAVEVGAVVVPNFLVAVGYTSAPNQT
SYDAFNILSNGVAKAALESKTIARDQDAVTARTKYVGAIDGTNMAIGFETNVLFAEYKTYGFKTDLFVNPKLSVGASYAE
SSISDSPNKAWGANVNYFITPAVAVGANYVSANAEKGSVRDTETVGVNAKFRF
>WP_065993276.1 putative porin [Acinetobacter sp. WCHA30]
MKKLGLATALLLAMTGAQAYQFEVQGQSEYIDTTVNDKDFTGGIQATVYLKDVDASKGPLAEAAFLNQASNVSLAYNYGE
VGSNGVDIIAHNFGAKAEAYLPTKFVPVYASAAYSHTILDSKNQNRTDDNGDRYALEVGALATKNFLVAVGYTSVADQTA
LDAFNVMSNGVAKAVAEAATIGEDQDALTARTKYVGNIDGTNMAVGFETGIVYGDDTAYQLKTDLYLNPQLSVGASYAES
SFDATPDSAWGANVNYFITPAIAVGASYVNANSKAANDTQTVGVNAKFRF
>WP_004816498.1 putative porin [Acinetobacter guillouiae]
MKKLGLATALLLAMTGAQAYQFEIQGQSEYIDTTENDKDFTGGLQGTYYFKNVDSSKGPLAEAAFLNQASNVSLAYNYGE
LDGGVVAHNYGAKAELYVPTPYVPAYASASYSHTILDGKNGLPNDQGDRFALEVGALPTQNFLVAVGYTNVADQVALDAF
NVMGNGVAKATAEAATIGEDQDAITARAKYVGGIDGTNMSLAFESGIIYGDATAYQFKTDFYLNPQLSVGASYAASSYEG
TPDSAWGANVNYFITPAIAVGASYVNANYENNKGHAISYVGDTQTVGLNAKFRF
>WP_010117554.1 putative porin [Acinetobacter sp. P8-3-8]
MKKLGLATALLLAMTGAQAYQFEVQGQSEYIDTTVNDKDFTGGLQGTYYFKNVDSSKGPLAEAAFLNQASNVSLAYNYGE
LGSNGIDITAHNFGAKAEVYVPTPYVPVYTSASYSHTILDSKNNNASDDQGDRYALEVGALPINNFLVAVGYTSAADQAA
IDAFNVMGNGVAKATAEAVTIGEDQDAITARTKYVGAIDGTNMAVGFESGLIYGDATAYQFKTDLYVTPQISVGASYAAS
SYDGTPDSAWGANVNYFITPAIAVGASYVNANYEANKGEAVSFAGDTQTVGLNAKFRF
>BAP39083.1 hypothetical protein AS4_41430 [Acinetobacter guillouiae]
MKKLGLATALLLAMTGAQAYQFEIQGQSEYIDTTENDKDFTGGLQGTYYFKNVDSSKGPLAEAAFLNQASNVSLAYNYGE
LDGGVVAHNYGAKAELYVPTPYVPAYASASYSHTILDGKNGLPNDQGDRFALEVGALPTQNFLVAVGYTNVADQVALDAF
NVMGNGVAKATAEAATIGEDQDAITARAKYVGGIDGTNMSLAFESGIIYGDATAYQFKTDFYLNPQLSVGASYAASSYEG
TPDSAWGANVNYFITPAIAVGASYVNANYENNKGQAISYVGDTQTVGLNAKFRF
>WP_068908089.1 putative porin [Acinetobacter sp. WCHA34]
MKKLGLASALLLAMTGAQAYQVEVQGQSEFIDNTVNDKNFTGAVQGTYYFKNVDASKGPLAEAAFLNQASSASLAYNYGE
YDVDADNNANFTSHTIGAKAEAYVPTKFVPVYASASYSNTITDKKNNRADDHGDRYAVEVGAVVVPNFLVAVGYTSVPNQ
VSYDAFNILANGVVKAGLESDTIARDQDAVTARTKYVGAIDGTNMAIGFETNLLFAEYKAYGLKTDLFVNPQLSVGASYA
ESSFKESPNKAWGANVNYFITPAVAVGASYVNANAEKGSVYDTETVGLNAKFRF
>WP_042076190.1 putative porin [Acinetobacter nosocomialis]
MKKLGLATAVLLAMTGAHAYQFEVQGQSEYVDTTANDKNYTGDVAGTFYLKNVDTAKGPLAEAAFLNQASSVSLGYSYQQ
YDQNNGLNYRVGTYGVKGEAYVPTPYLPVYASATYNHTDVDGKNAISRDDQGDRYALEVGAMLLPNFLMAVGYTSVANQF
ALDNFGIMGNGIYSAVNQTAAIQNDQDAVTARAKYVGPIDGTNMAIGFEAAGAFGQENQYGLKTDLYLTPKLSVGAAFIG
NDGVANIKGNDLGEFRQAWGGNVNYFITPALAVGASYMKADVKNN
>WP_005220618.1 putative porin [Acinetobacter sp. CIP 101934]
MKKLGLATALLLAMTGAQAYQFEVQGQSEYIDNTVNDKDFTGAVQGTYYLKDVDASKGPLAEAAFLNQASNVSLAYTYGE
YDVAADTRVSEEGVNQTSHTFGAKGEAYIPTKLVPAYASASYSHTITDGKDGQKNDNGDRYALEVGVLPISNFLVAIGYT
SVADQTSYDAFNMFNNGVAKAALESSTIAEDQDAITARTKYVGAIDGTNMSIGFESGLVYGEDTAYNLGTTLYLNPKLSV
GVSYMESSYAGSPDKALGANVNYFVTPAVSVGASYVNANYETKNANLDQDVATDTQTVGLNAKFRF
>WP_034612715.1 putative porin [Acinetobacter sp. ETR1]
MKKLGLATALLLAMTGAQAYQFEIQGQSEYIDTTENDKDFTGGLQGTYYFKNVDSSKGPLAEAAFLNQASNVSLAYNYGE
LDAGVVAHNYGAKAELYVPTPYVPAYASASYSHTILDGKNGLPNDQGDRFALEVGALPTQNFLVAVGYTNVADQVALDAF
NVMGNGVAKATAEAATIGEDQDAITARAKYVGGIDGTNMSLAFESGIIYGDATAYQFKTDFYLNPQLSVGASYAASSYEG
TPDSAWGANVNYFITPAIAVGASYVNANYENNKGQAISYVGDTQTVGLNAKFRF
>WP_004923475.1 MULTISPECIES: putative porin [Acinetobacter]
MKKLGLATALLLAMTGAQAYQVEVQGQSEFVDTTANDKNFTGDVAGTFYLKDVDASKGPLAEAAFLNQASSVSLGYSYQQ
YDQNNGLNYHVGTYGVKGETYLPTPYLPVYASASYNHTDVDGKNAISRDDNGDRYALEVGAMLLPNFLMAVGYTSVANQF
SLDNFGIISNGIYSAVNQTAAIQNDQDAVTARAKYVGPIDGTNMAIGFEATGAFGQENQYGLKTDLYLTPKLSVGATFIG
NDGKANIKGQNLGEFRQAWGGNVNYFITPAVSVGASYIKADVKGSTFDTQTIGLNAKARF
>WP_071320181.1 putative porin [Acinetobacter sp. LCT-H3]
MKKLGLATALLLAMTGAQAYQFEVQGQSEYIDNTVNDKDFTGAVQGTYYLKDVDASKGPLAEAAFLNQASSVSLAYTYGE
YDVAADTRVSEEGVNQTSHTFGAKGEAYIPTKLVPAYASASYSHTITDGKDGQKNDNGDRYALEVGVLPISNFLVAVGYT
SVADQISYDAFNMFNNGVAKAALESSTIAEDQDAITARTKYVGAIDGTNMSIGFESGLVYGEDTAYNLGTTLYLNPKLSV
GVSYMESSYAGSPDKALGANVNYFVTPAVSVGASYVNANYETKNANLDQDVATDTQTVGLNAKFRF
>WP_004673398.1 putative porin [Acinetobacter sp. CIP-A165]
MKKLGLATALLLAMTGANAYQVEVQGQSEFLDTTVNDKNFTGAGQATYYFKDVDASKGPLAEAAFLNHASNVSAAYSYTK
HDGDEVVTSETQSYGAKGEAYIPTPYLPVYTSASYSHTKSKVDGEKDNGDRFALEVGTMLTPNFLVAVGYTNIADQFALD
ANSVLSSGIVKSFAQPLVIGEDQDAITARTKYVGNIDGTNMAVGFEAGLVYGDTTAYELKTDFYVTPKLSVGASYAEVSA
SSNPANDKFSPIKSAWGANVNYFITPAVAVGASYVNANAKSFQDEFGDTVNLDTQTVGVNAKFRF
>WP_004725233.1 MULTISPECIES: putative porin [Acinetobacter]
MKKLGLATALLLAMTGAQAYQFEIQGQSEYIDTTENDKDFTGGLQGTYYFKNVDSSKGPLAEAAFLNQASNVSLAYNYGE
LDADVIAHNYGAKAELYVPTPYVPAYASASYSHTILDGKNGLSNDQGDRFALEVGALPTQNFLVAVGYTNVADQVALDAF
NVMGNGVAKATAEAATIGEDQDAITARAKYVGGIDGTNMSLAFESGIIYGDATAYQFKTDFYLNPQLSVGASYAASSYEG
TPDSAWGANVNYFITPAIAVGASYVNANYEANKGQAISYVGDTQTVGLNAKFRF
>WP_005006813.1 putative porin [Acinetobacter bouvetii]
MKKLGLATALLLAMTGAQAYQVEVQGQSEYIDNTVNDKNFTGAVQGTYYFKNVDSSKGPLAEAAFLNQASNASIAYNYGE
YDVDGIADKTVHTIGAKAEAYVPTKVVPVYASASYSNTITDNKAAGVADDHGDRYALEVGALAAPNFLVAVGYTSAANQF
ALDAFNIMSNGIVKAAGETKTLGEDQDAITARAKYVGAIDGTNMAVGFESGIVYGDATAYQFKTDLYLNPKLSTGVSYAA
SSFVGTPDSAWGANVNYFITPAVAVGANYVYANAEGAKNDTQTVGVNAKFRF
>WP_058968245.1 putative porin [Acinetobacter bereziniae]
MKKLGLATALLLAMTGAQAYQFEVQGQSEYIDTTENDKDFTGGLQGTFYFKNVDSSKGPLAEAAFLNQASNVSLAYNYGE
LDAGVTAHNYGAKAEAYVPTPYVPAYASVSYSHTILDGKHGLSNDQGDRFALELGALPTQNFLVAVGYTNVADQVALDAF
NVMGNGVAKATAEAATIGEDQDAITARAKYVGGIDGTNMSLAFESGIIYGDATAYQFKTDFYLNPQLSVGASYAASSYEG
TPDSAWGANVNYFITPAIAVGASYVNANYEANKGQAIAGDTQTVGLNAKFRF
>WP_034588720.1 putative porin [Acinetobacter sp. HR7]
MKKLGLATALLLAMTGAQAYQFEVQGQSEFIDNTVNDKDFSGAVQGTYYFKDVDASKGPLAEAAFLNQASNVSASYTYGE
YDVDADNIDQTSHTFGAKGEAYIPTKVVPAYASASYSHTITDNKGGVANDNGDRYALELGAVVAPNFLVAVGYTSVADQT
SYDAFNMFNNGVAKAAIEKDTINEDQDAITARTKYVGAIDGTNMSIGFDAGLVYGEENAYNLGTTLYVTPKLSVGVSYLE
SDLADLNKAIGANVNYFITPAVAVGASFVDVNAENESRDTQTVGLNAKFRF
>WP_035265773.1 membrane protein [Acinetobacter sp. Ver3]
MKKISLATALLVAMTGAHAYQVEVQGAAEYFDDSLNNDNYTGSVQGTYYFKNVDSTKGPLAEAAFLNQASNVSVAYNFGE
YSADVKVPAYGINEEVKAEQHNYGAKAEAYIPTKLIPLYASASYSHSKTDAKNDFTANNPLNHPQVAKLADGNGDRYALE
LGAMLLPNFLVAVGYTSVADQYSFDVFKAINNGSVFSALETGTIAEDQDAITARTKYVGGITDTNMSVGFEAGLVYGEDT
LYQLKSDLYFNPQLSAGVSYTESSFNDTPSSAIGANVNYFITPAVAVGASYVNANAENGSSRDTETVGLNAKFRF
>WP_026438408.1 putative porin [Acinetobacter towneri]
MKKLGLATALLLAMTSAQAYQFEVQGQSEYIDNTVNDQDFSGALQGTYYFKNVDATKGPLAEAAFLNQASNFSLAYNYGE
YDVDADEADFVSHVYGAKAEAYIPTQLVPVYASAAYSHTITDGKGGQDNDNGDRYALELGAVVAPNFLVAVGYTSVADQT
SYDAFNILSNGVAKAALESTTIGVDPNYDQDAITARTKYVGAIDGTNMAVGFEAGLVYGEDTMYNLKTDLYLTPALSVGA
SYVETSADSVVDSAWGANVNYFITPAVAVGASYVNANAVGEAVDTQTVGVNAKFRF
>WP_067761553.1 putative porin [Acinetobacter gandensis]
MKKLGLATALLLAMTGAQAYQFEVQGQAEYIDTTANDKDFTGGVQGTYYLKNVDSTKGPLAEAAFLNQASNVSVAYNYGE
VGSKGTDVVAHNFGAKAEAYVPTKVVPVYASASYSHTILDSKNANNTDNNGDRYALEIGALPTQNFLVAVGYTSVADQAA
VDAFNVMGNGVAKAAAEATTIGQDQDAITARTKYVGAIDDTNMAIGFESGIIYGDDTAFQLKTDLFVTPKLSVGASYAES
SFAGTPDSAWGANVNYFITPAVAVGASYVNANYEAEKGQVLNFGDTQTVGVNAKFRF
>WP_004934013.1 MULTISPECIES: putative porin [Acinetobacter]
MKKLGLATALLLAMTGAQAYQVEVQGQSEYVDTTANDKNFTGDVAGTFYLKDVDASKGPLAEAAFLNQASSVSLGYSYQQ
YDQNNGLNYHVGTYGVKGETYIPTPYLPVYASATYNHTDVDGKNAISRDDNGDRYALEVGAMLLPNFLMSVGYTSVANQF
ALDNFGIVNNGIYSAVNQTAAIQNDQDAVTARAKYVGPIDGTNMAIGFEAAGAFGQENQYGLKTDLYLTPKLSVGATFIG
NDGEANIKGQDLGEFRQAWGGNVNYFVTPAISVGASYIKADAKGSAFDTQTIGLNAKARF
>WP_032020424.1 putative porin, partial [Acinetobacter baumannii]
MKKLGLATAVLLAMTGAHAYQFEVQGQSEYVDTTANDKNFTGDVAGTFYLKNVDTAKGPLAEAAFLNQASSVSLGYSYQQ
YDQNNVNYHIGTYGVKGEAYVPTPYLPVYASATYNHTDVDGKNNFSKDDNGDRYALEVGAMLLPNFLMTVGYTSVANQFA
LDNFGIIGNGIYSAVNQTAAIQNDQDAVTARAKYVGPIDGTNMAIGFEAAGAFGQENQYGLKTDLYLTPKLSVGATFVGN
DGEADIKGNDLGEFRQAWGGNVNYFITPALAVGASYMKADVKKSSYD
>WP_004825632.1 MULTISPECIES: putative porin [Acinetobacter]
MKKLGLATALLLAMTGAQAYQFEVQGQSEYIDTTENDKDFTGGLQGTFYFKNVDSSKGPLAEAAFLNQASNVSLAYNYGE
LDAGVTAHNYGAKAEAYVPTPYVPAYASVSYSHTILDGKHGLSNDQGDRFALELGALPTQNFLVAVGYTNVADQVALDAF
NVMGNGVAKATAEAATIGEDQDAITARAKYVGGIDGTNMSLAFESGIIYGDATAYQFKTDFYLNPQLSIGASYAASSYEG
SPDSAWGANVNYFITPAIAVGASYVNANYEAKKEQAISYFGDTQTVGLNAKFRF
>WP_042891105.1 putative porin [Acinetobacter junii]
MKKLGLATALVLAMTGAHAYQFEIQGQSEALDSNDENRDFNNYTVGGQATYYFKNVDASKGPLAEAAFVNQASNVSLGYN
FANLDEVKSQNVGVKAEAYVPTPYTPAYASLSYSATDNDGKYGLNDDRGQRWAVEFGSVIAPNFLVAVGYTNVVEQTSLD
TFKILNSGFAKAVGETATIADDQDAITARTKYVGAIDGTPMSIGFETGLVYGEDTAYELKTDLYLNSQLSAGVSYAESSF
AGSPDSAWGVNVNYFITPAIAVGASYLNANAVGSDADMQTVGLNAKVRF
>WP_004951365.1 putative porin [Acinetobacter junii]
MKKLGLATALVLAMTGAHAYQFEIQGQSEALDSNDENRDFNNYTVGGQATYYFKNVDASKGPLAEAAFVNQASNVSLGYN
FANLDEVKSQNVGVKAEAYVPTPYTPAYASLSYSATDNDGKYGLNDDRGQRWAVEFGSVIAPNFLVAVGYTNVVEQTSLD
TFKILNKGFGKAVGETATIADDQDAITARTKYVGAIDGTPMSIGFETGIVYGEDTAYELKTDLYLNSQLSAGVSYAESSF
AGSPDSAWGVNVNYFITPAIAVGASYLNANAVGSDADMQTVGLNAKVRF
>WP_046759754.1 putative porin [Acinetobacter sp. Ag2]
MKKLGLATALLLAMTGAQAYQFEVQGQSEYIDTTENDKDFTGGLQGTFYFKNVDSSKGPLAEAAFLNQASNVSLAYNYGE
LDAGVTAHNYGAKAEAYVPTPYVPAYASVSYSHTILDGKHGLSNDQGDRFALELGALPTQNFLVAVGYTNVADQVALDAF
NVMGNGVAKATAEAATIGEDQDAITARAKYVGGIDGTNMSLAFESGIIYGDATAYQFKTDFYLNPQLSIGASYAASSYEG
TPDSAWGANVNYFITPAIAVGASYVNANYEANKGQAIAYVGDTQTVGLNAKFRF
>EEY92566.1 hypothetical protein HMPREF0026_02112 [Acinetobacter junii SH205]
MKKLGLATALVLAMTGAHAYQFEIQGQSEALDSNGDNRDFNNYTVGGQATYYLKNVDASKGPLAEAAFVNQASNVSLGYN
FANLDDTKSQNVGVKAEAYVPTPYTPAYASLSYSATDNDGKYGETDDRGQRWAVEFGSVIAPNFLVAVGYTNVVEQTSLD
TFKILNSGFAKAVGETATIADDQDAITARTKYVGAIDGTPMSIGFETGLVYGEDTAYELKTDLYLNSQLSAGVSYAESSF
AGSPDSAWGVNVNYFITPAIAVGASYLNANGVNAADMQTVGLNAKVRF
>WP_004964892.1 putative porin [Acinetobacter junii]
MKKLGLATALVLAMTGAHAYQFEIQGQSEALDSNDENRDFNNYTVGGQATYYFKNVDASKGPLAEAAFVNQASNVSLGYN
FANLDEVKSQNVGVKAEAYVPTPYTPAYASLSYSATDNDGKYGLNDDRGQRWAVEFGSVIAPNFLVAVGYTNVVEQTSLD
TFKILNSGFAKAVGETATIADDQDAITARTKYVGAIDGTPMSIGFETGLVYGEDTAYELKTDLYLNSQLSAGVSYAESSF
AGSPDSAWGVNVNYFITPAIAVGASYLNANGVNAADMQTVGLNAKVRF
>WP_067662005.1 hypothetical protein [Acinetobacter sp. TGL-Y2]
MKKLSLATALLLAMTGAQAYQFEVQGQSEFIDNTVNEQNYTGAVQGTYYFKDVDSTKGPLAEAAFVNQASNVSLAYNYGE
YDEAGLDIVSHTYGAKAEAYVPTSVVPVYASASYSHTINDSKNDAATDDQGDRYALELGAVVAPNFLVAVGYTSVADQAS
FDAFNILSNGVAKAAIETQAIGDKEDAITARTKYVGAIDDTNMSISFESGLVYGRDTAYALKTDLFLNPALSMGVSYAES
SFDSANDKAWGANVNYFVTPAIAVGATYVNANAEGTSRDTQTVGVNAKFRF
>WP_050458239.1 putative porin [Acinetobacter baumannii]
MTGAHAYQFEVQGQSEYVDTTANDKNFTGDVAGTFYLKNVDTAKGPLAEAAFLNQASSVSLGYSYQQYDQNNVNYHVGTY
GVKGEAYVPTPYLPVYASATYNHTDVDGKNNFSKDDNGDRYALEVGAMLLPNFLMTVGYTSVANQFALDNFGIISNGIYT
AANQTAAIQDDQDAVTARAKYVGPIDGTNMAIGFEAAGAFGQENQYGLKTDLYLTPKLSVGASFVGNDGSADIKGNDLGE
FRQAWGGNVNYFITPAVAVGASYMKADVKKSSYDTQTIGLNAKFRF
>WP_004909860.1 putative porin [Acinetobacter junii]
MKKLGLATALVLAMTGAHAYQFEIQGQSEALDSNDENRDFNNYTVGGQATYYFKNVDASKGPLAEAAFVNQASNVSLGYN
FANLDEVKSQNVGVKAEAYVPTPYTPAYASLSYSATDNDGKYGLNDDRGQRWAVEFGSVIAPNFLVAVGYTNVVEQTSLD
TFKILNSGFAKAVGETATIADDQDAITARTKYVGAIDGTPMSISFETGLVYGEDTAYELKTDLYLNSQLSAGVSYAESSF
AGSPDSAWGVNVNYFITPAIAVGASYLNANGVNAADMQTVGLNAKVRF
>WP_023012663.1 MULTISPECIES: putative porin [Acinetobacter]
MKKLGLATALVLAMTGAHAYQFELQGQSEALDSNDENRDFNSYTVGAQATYYFKNVDASKGPLAEAAFVNQASNVSLGYN
FANLDEVKSQNVGVKAEAYVPTPYTPAYASLSYSATDNDGKYGLNDDRGQRWAVEFGSVIAPNFLVAVGYTNTVEQVSLD
TFKILNKGFGKAVGETATIAEDQDAITARTKYVGAIDGTPMSIGFETGIVYGEDTAYELKTDLYLNSQLSAGVSYAKSSF
AGSPDSAWGVNVNYFITPAVAVGASYLNANGVNAADMQTVGVNAKFRF
>WP_005087156.1 MULTISPECIES: membrane protein [Acinetobacter]
MKKLGLATALLLAMTGANAYQVEVQGQSEFINATDANDKDFTGAGQATYYFKDVDASKGPLAEAAFLNQASNVSAAYSFA
KLSGDEVVTSKTQSYGAKGEAYIPTPYLPVYTSASYSHTKSKSDDERDNGDRFALEVGTMLTPNFLVAVGYTNIADQFAL
DANSVLSSGIAKSFAQPLVIGEDQDAITARTKYVGNIDGTNMAVGFEAGLVYGDTTAYELKTDFYVTPKLSVGASYAEVS
ASSNQANDKFSPIKSAWGANVNYFITPAIAVGASYVNANAKSFLDEDAETVNLDTQTIGLNAKFRF
>WP_067725511.1 putative porin [Acinetobacter sp. SFC]
MKKIGLATALLLAMTGAQAYQVEVQGNVGYYDAELNDGNYNVGAQGTYYFKDLNTTKGPLAEAAFLNQASSVSAGYNYGR
LSADIDTGIAQVGTLNLNVDQHSYGVKGETYIPTSVVPVYASASYNHSITDVKNNDSVILQQDDDSGDRYALELGAMLAP
NFLVAVGYTSVSANESLDTFNILNNGLMSASMEARSIDEDQDAITARTKYVGPIDGTNMSLGFEAGIVYGEDTLYNLKSD
LYLTPKFSVGASYAEGSYKSRTIPTSATGVNVNYFVTPAIGLGVSYVYANGENGANDAQLGGVNAKFRF
>WP_039908642.1 putative porin [Acinetobacter junii]
MKKLGLATALVLAMTGAHAYQFEIQGQSEALDSNGDNRDFNNYTVGGQATYYLKNVDASKGPLAEAAFVNQASNVSLGYN
FANLDDTKSQNVGVKAEAYVPTPYTPAYASLSYSATDNDGKYGETDDRGQRWAVEFGSVIAPNFLVAVGYTNVVEQTSLD
TFKILNSGFAKAVGETATIADDQDAITARTKYVGAIDGTPMSIGFETGLVYGEDTAYELKTDLYLNSQLSAGVSYAESSF
AGSPDSAWGVNVNYFITPAIAVGASYLNANGVNAADMQTVGLNAKVRF
>WP_004678976.1 hypothetical protein [Acinetobacter parvus]
MKKLGLATALVLAMTGAHAYQFEIQGQSEALDSNDENRDYNNFTVGGQATYYFNNVDASKGPLAEAAFLNQASNVAVGYN
FANLDDVKSQNVGIKAEAYLPTSYMPAYASLSYSATDNDGKYGLSDDRGQRWAVEYGSVIAPNFLVAVGYTNVVEQTSLD
TFTILNSGFAKAAGETATIAEDQDAITARTKYVGAITGTPMSIGFETGIVYGQDTAYELKTDLYLNSQLSAGVSYAESSF
AGSPDSAWGVNVNYFITPAIAVGASYVNANAVGSDADMQTVGVNAKLRF
>WP_005052443.1 hypothetical protein [Acinetobacter beijerinckii]
MKKLGLATALLLAMTGAHAYQVEVQGQSEFINATDLNDKDFTGAAQGTFYFKNVEASKGPLAEAAFLNQASNVSAAYSFA
ELSGDKTLTVKNNSFGAKGEAYLPTPYLPVYTSASYSHSQTKAEDEKDNGDRYAIEVGTMLTPNFLVAVGYTRVSDQIAL
DVNNVLENGVFNTVADSLIIGEKQDVVTARTKYVGNIDGTNMAVGFESNLVYGENKAYGLKTDLYLTPKLSIGASYAEAN
FSSNQDSDNFSPITSAWGANVNYFITPAIAVGASYVNANAKSFLDEDAQTVNIDTQTIGLNAKFRF
>WP_018679403.1 putative porin [Acinetobacter tjernbergiae]
MKKLGLATALLLAMTGAHAYQVEVQGQSEFINATDLNDKDFTGAAQGTVYLKNVDASKGPLAEAAFLNQASNVSAAYSFA
KLSGDESATIKNNSFGAKGEAYLPTPYVPAYASASYSHSQTKFEDEKDNGDRYSLEVGALVAPNFLVAVGYTRVSDQIAL
DANNVLENGVFNTVADSLIIGEKQDVVTARTKYVGNIDGTNMAVGFESNLVYGENKAYGLKTDLYLTPKLSVGASYAQAN
YSSDQASDNFSPIKSAWGANVNYFITPAVAVGASYVNANAKEVVVGGMGINADIQTIGVNAKFRF
>WP_016654760.1 putative porin [Acinetobacter rudis]
MKKLGLATALLVAMTGAQAYQFEVQGQSEYVDASINGENFTGGVQGTYYLKDVDTSKGPLAEAAFLNQASSVSAAYNYAE
LDVKNNGKAKNHSYGVKAEGFVPTPYVPVYASASYNHSITKQNGASDDNGDRYALEVGAVIAPNTLVAVGYTGTPDQFVL
DTFKVMNNGVAASTIESAGVIRNKTDAGTARIKHVGQISGTNMAVGVEVAGLFADNNMYGMNADLYLNPKLSVGVTFVGT
DGRARFAGLNDGYNVGRFDQAYGANVNYFVTPAIAVGVSYLHANQKDAPAVNGQAVKLDTDTVGVNAKFRF
>WP_004760462.1 MULTISPECIES: hypothetical protein [Acinetobacter]
MKKLGLATALVLAMTGAHAYQFEIQGQSEALDSNDENRDYNNFTVGGQATYYFNNVDASKGPLAEAAFLNQASNVAVGYN
FANLDDVKSQNVGIKAEAYLPTSYMPAYASLSYSATDNDGKYGLSDDRGQRWAVEYGSVIAPNFLVAVGYTNVVEQTSLD
TFTILNSGFAKAAGETATIAEDQDAITARTKYVGAITGTPMSIGFETGIVYGQDTAYELKTDLYLNSQFNAGVSYAESSF
AGSPDSAWGVNVNYFITPAIAVGASYVNANAVGSDADMQTVGVNAKLRF
>OJU98895.1 putative porin [Acinetobacter sp. 38-8]
MKKLGLATALLLAMTGAHAYQVEVQGQSEFINATDLNDKDFTGAAQGTFYLKNVDASKGPLAEAAFLNQASNVSAAYSFA
KLSGDVDGGESFSLKNNSFGAKGEAYIPTPYVPAYASASYSHSQTKAEGEKDNGDRYSVEVGALVAPNFLVAVGYTRVSD
QIALDANNVLENGVFNTVADSFIIGEKQDVVTARTKYVGNIDGTNMAVGFESNLVYGENKAYGLKTDLYLTPKLSVGASY
AQANYSSDQASDNFSPIKSAWGANVNYFITPAIAVGASYVNANAKAAEVEGVTVNTDIQTVGVNAKFRF
>WP_004867941.1 putative porin [Acinetobacter gerneri]
MKKLGLATALLLAMTGAQAYQFEVQGQSEFYDNTENNGGNFTGGVQGTYYLKNVDTSKGPLAEAAFLNQASNVSVGYNFA
EYKSKLTGEDIQSHNYGVKAEGYVPTKYVPVYASASYSHTNNDSKNNFARDDSGDRYALEVGAVLAPNFLLAAGYTNVPN
QLSLDTFGIMKNGLVAAGIESAQAIQDKSDAVTARAKYVGPITGTNMAVGFEAAGTFGEENVYGLKTDLYLNPKLSVGAT
FLGSDASVGVDQAWGADVNYFITPAVAVGVNYLHANTNNVAYDTDTYGINAKYRF
>WP_004754683.1 putative porin [Acinetobacter sp. ANC 3789]
MKKIGLAAAVLFAMTTGAHAYQFEVKGQSEYVDTTANDKNYTGDLQGTYYFKNVDASKGPLAEAAFLNKASNVSVGYSYE
QYNQKNSINYHVGTYGVKGEGYFSTPYTASIPLYANASYNHTDVDGKNAISRDDKGDRYALEVGAMPTNNFLLAVGYTRT
NPLALDTFDIMNYGIAKSVGESTFSSNKDYATARVKYVGAIDGTNMSIGFEGKAIFNHEAAYGLKTDLYLTPALSVGVSF
ADTSRFNYYPGFSYDHVWGADVNYFVTPAISVGATYVKANAKNGNNLDTDTVGLNASVRF
>WP_064102622.1 putative porin [Acinetobacter sp. SFA]
MKKVYLASALLLAVTGAQAYQAEVQGTVGYYDAELNDGNYNVGVQGTYYFKDVDASKGPLAEAAFLNQASSISAGYNFGQ
LTADINRTVNVNGNPVTINEEFDAEQHTYGIKGEAYIPTSVVPVYASASYNHSKTDAKNDFTALIQNDDSGDRYALELGA
MVLPNFLMAVGYTNIAATESLDTFNILNNGLMSATMESRAIREKKDAVTARTKYVGPIDGTDMAIGFEAGLVSGEDTMYQ
LKTDLYVTPKLGLGVSYTDGSYKSSTVPTSAVGVNASYFVTPAVSLGASYVYADGEYGANDAHLGALNAKFRF
>WP_064095032.1 putative porin [Acinetobacter sp. SFD]
MKKVYLASALLLAVTGAQAYQAEVQGTVGYYDAELNDGNYNVGVQGTYYFKDVDASKGPLAEAAFLNQASSISAGYNFGQ
LTADINRTVNVNGNSVTINEEFDAEQHTYGIKGEAYIPTSVVPVYASASYNHSKTDAKNDFTALIQNDDSGDRYALELGA
MVLPNFLMAVGYTNIAATESLDTFNILNNGLMSATMESRAIREKKDAVTARTKYVGPIDGTDMAIGFEAGLVSGEDTMYQ
LKTDLYVTPKLGLGVSYTDGSYKSSTVPTSAVGVNASYFVTPAVSLGASYVYADGEYGANDAHLGALNAKFRF
>WP_067557943.1 putative porin [Acinetobacter sp. BRTC-1]
MKKLGLATALLLAVTGAQAYQFEVQGQAEYIDTPQNAENFAGAVQGTYYFKDVDSTKGPLAEAAFLNQASNVSLGYSFAQ
HDVKHAGQKFRTESQSYGVKAEGYLPTEYVPVYGSASYSHTYTEGKKALSGEDNGDRYALEVGAVLTPNFLVAVGYTNVT
NQFSMDTFGVLNNGIAPAALESLAGIQNKSDAVTARAKYVGPITGTNMAVGFETAATFGENNIYGVKGDLYLNPKLSVGA
TFLGSDMNSNHKNGTFPEGGRFDQAWGANVNYFINPAVAVGVSYLHANTIKAAYDTDTVGVNAKFRF
>WP_005156794.1 putative porin [Acinetobacter sp. NIPH 284]
MKKLGLATALLLAMTGAQAYQFEIQGQSEALDSNDENRDFNNYTVGGQATYYFKNVDASKGPLAEAAFVNQASNVSLGYN
FANLDEVKSQNVGVKAEAYVPTPYTPAYASLSYSATDNDGKYGENDDRGQRWAVEFGSVIAPNFLVAVGYTNVVEQTSLD
TFKILNKGFGKAVGETATIADKQDAITARTKYVGAIDGTPMSIGFETGIVYGEDTAYELKTDLYLNSKLSTGVSYAKSSF
ADTPDSAWGVNVNYFITPAVAVGASYLNANAVGTDEDMQTIGLNAKVRF
>WP_039900955.1 putative porin [Acinetobacter radioresistens]
MKKLGLATALLLAMTGAQAYQFEVQGQSEYIDATLNDKDFTGSVAGTYYYKNVDSSKGPLAEAAFLNQASNISLAYTYGN
LDLGADRTLSLDTEAHTYGVKGEAYIPTPVIPLYTSAAYSHTKTDTDISEFGTKLGSIENNGDRYALELGALLAPNFLVA
VGYANIADPFALDANNIMSNGILKTVGEAATAGFTNQRLSQDIVTARTKYVGPVDGTNASVGFEAAMMHADSNNAYQLKT
DVYFTPKFSVGASYAESNFTDVMDSAWGANINYFITPAVAVGASYVNANAVGIDADTQTVGVNAKFRF
>WP_034669786.1 MULTISPECIES: putative porin [Acinetobacter calcoaceticus/baumannii complex]
MKKLGLATALLLAMTGAQAYQFEVQGQSEYIDATLNDKDFTGSVAGTYYYKNVDSSKGPLAEAAFLNQASNISLAYTYGN
LDLGADRTLSLDTEAHTYGVKGEAYIPTSVIPLYTSAAYSHTKTDTDISEFGTKLGSIENNGDRYALELGALLAPNFLVA
VGYANIADPFALDANNIMSNGILKTVGEAATAGFTNQRLSQDIVTARTKYVGPVDGTNASVGFEAAMMHADSNNAYQLKT
DVYFTPKFSVGASYAESNFTDVMDSAWGANINYFITPAVAVGASYVNANAVGIDADTQTVGVNAKFRF
>WP_026444009.1 MULTISPECIES: putative porin [Acinetobacter]
MKKLGLATALLLAMTGAQAYQFEVQGQSEYIDATLNDKDFTGSVAGTYYYKNVDSSKGPLAEAAFLNQASNISLAYTYGN
LDLGADRTLSLDTEAHTYGVKGEAYIPTSVVPLYTSAAYSHTKTDTDISEFGTKLGSIENNGDRYALELGALLAPNFLVA
VGYANIADPFALDANNIMSNGILKTVGEAATAGFTNQRLSQDIVTARTKYVGPVDGTNASVGFEAAMMHADSNNAYQLKT
DVYFTPKFSVGASYAESNFTDVMDSAWGANINYFITPAVAVGASYVNANAVGIDADTQTVGVNAKFRF
>WP_005017897.1 MULTISPECIES: putative porin [Acinetobacter]
MKKLGLATALLLAMTGAQAYQFEVQGQSEYIDATLNDKDFTGSVAGTYYYKNVDSSKGPLAEAAFLNQASNISLAYTYGN
LDLGADRTLSLDTEAHTYGVKGEAYIPTPVIPLYTSAAYSHTKTDTDISEFGTKLGSIENNGDRYALELGALLAPNFLVA
VGYANIADPFALDANNIMSNGILKTVGEAATAGFTNQRLSQDIVTARTKYVGPVDGTNASVGFEAAMMHADSNNAYQLKT
DVYFTPKFSVGASYAESNFTDVMDSAWGANINYFITPAVAVGASYVNANAVGIDADTQTLGVNAKFRF
>WP_005024111.1 putative porin [Acinetobacter radioresistens]
MKKLGLATALLLAMTGAQAYQFEVQGQSEYIDATLNDKDFTGSVAGTYYYKNVDSSKGPLAEAAFLNQASNISLAYTYGN
LDLGADRTLSLDTEAHTYGVKGEAYIPTSVVPLYTSAAYSHTKTDTDISEFGTKLGSIENNGDRYALELGALLAPNFLVA
VGYANIADPFALDANNIMSNGILKTVGEAATAGFTNQRLSQDIVTARTKYVGPVDGTNASVGFEAAMMHADSNNAYQLKT
DVYFTPKFSIGASYAESNFTDVMDSAWGANINYFITPAVAVGASYVNANAVGIDADTQTVGVNAKFRF
>WP_005060126.1 putative porin [Acinetobacter beijerinckii]
MKKLGLATALLLAMTGAHAYQVEIQGQSEALDSNDEKRDFNNYTVGGQATYYFKNVDASKGPLAEAAFVNQASNVSLGYN
FANLDEVKSQNVGVKAEAYVQTPYTPAYASLSYSATDNDGKYGLSDDRGQRWAVEFGTVIAPNFLVAVGYTSVVEQTSFD
TFKILNSGFAKAVGETATIADDQDAITARTKYVGAIDGTPMSIGFETGIVYGEDTAYELKTDLYLNSQLSAGVSYAESSF
AGSPDSAWGVNVNYFITPAIAVGASYVNANAVGSDEDMQTVGLNAKVRF
>WP_023273138.1 putative porin [Acinetobacter nectaris]
MKKIGLATAVLLAMTGAHAYQVELQGQSEFLKQHGAEDTYTGDAQGTFYFKDVDASKGPLAEAAFLNKASNVKLGYHFDR
QKEFNNFSTSDKTQSYGAKAEGYYETSYIPVPVYGSVSYNHTDVTSKYQGDKDKDHGDRYALEVGALPTNNFLVAVGYTN
VTNAYSLDNFKAFNNGVLTARNEAATANARYKTDAVTARAKYVGNIDNTNMAVGFEVDSIFVHGSAAYGLATDLYLTPQL
SVGANYADTSAFKSGTDHIWGGNVNYFITPAISVGATYTKANAKDNETDDAQTIGLNTRIRF
>EEY85858.1 hypothetical protein HMPREF0018_02438 [Acinetobacter radioresistens SH164]
MTGAQAYQFEVQGQSEYIDATLNDKDFTGSVAGTYYYKNVDSSKGPLAEAAFLNQASNISLAYTYGNLDLGADRTLSLDT
EAHTYGVKGEAYIPTPVIPLYTSAAYSHTKTDTDISEFGTKLGSIENNGDRYALELGALLAPNFLVAVGYANIADPFALD
ANNIMSNGILKTVGEAATAGFTNQRLSQDIVTARTKYVGPVDGTNASVGFEAAMMHADSNNAYQLKTDVYFTPKFSVGAS
YAESNFTDVMDSAWGANINYFITPAVAVGASYVNANAVGIDADTQTVGVNAKFRF
>WP_004659933.1 hypothetical protein [Acinetobacter sp. NIPH 236]
MKKLGLATALLLAMTGAQAYQFEIQGQSEAIDSNDESRDFNHYTVGGQATYYFKNVDASKGPLAEAAFVNQASNVALGYN
FANLDDTKSQNVGVKAEAYVPTPYAPAYASLSYSATDNDGKYGENDDRGQRWAVEFGSVIAPNFLVAVGYTNVVEQTSYD
TFKILNSGFAKAANETATIADKQDAITARTKYVGAIDGTPMSIGFETGIVYGEDTAYELKTDLYLNSKLSTGVSYAKSSF
ADTPDSAWGVNVNYFITPAVAVGASYLNANAVGTDADMQTIGLNAKLRF
>WP_005219322.1 hypothetical protein [Acinetobacter sp. ANC 3862]
MKKLGLATALLLAMTGAQAYQFEIQGQSEALDYNDESRDFNNYTVGGQATYYFKNVDASKGPLAEAAFVNQASNVALGYN
FANLDDTKSQNVGVKAEAYVPTPYAPAYASLSYSATDNDGKYGKNDDRGQRWAVEFGSVIAPNFLVAVGYTNVVEQTSYD
TFKILNSGFAKAANETETIADKQDAITARTKYVGAIDGTPMSIGFETGIVYGEDTAYELKTDLYLNSKLSTGVSYAKSSF
ADTPDSAWGVNVNYFITPAVAVGASYLNANAVGTDADMQTIGLNAKLRF
>SDB94388.1 Putative general porin [Acinetobacter boissieri]
MKKIGLATAVLLAMTGAHAYQVEVQGQSEYLQTKGYESTYTGDAQGKFYFKDVDASKGPLAEAAFLNKASNVQLGYHFDR
QKEFNDRSSSVKTQSYGAKAEGYYTTSYVPVPVYGSVSYSHTDVTDKETGYKDKDRGDRYALEVGAMPADNFLLAVGYTN
VTNGDSLDNFKAFNNGVLNARNEENTANYRYKTDAVTARAKYVGAIDNTNMAVGFEVDSIFVRGSAAYGLATDLYLTPKL
SVGATYADTSAFNSGTDHIWGGNVNYFVTPAMSVGATFTKANATDGNTTDSQTIGMNARVRF
>WP_050041131.1 hypothetical protein [Acinetobacter parvus]
MKKLGLATTLLLAMTGAQAYQFEIQGQSEALDYNDESRDFNNYTVGGQATYYFKNVDASKGPLAEAAFVNQASNVALGYN
FANLDDTKSQNVGVKAEAYVPTPYAPAYASLSYSATDNDGKYGKNDDRGQRWAVEFGSVIAPNFLVAVGYTNVVEQTSYD
TFKILNSGFAKAANETATIADKQDAITARTKYVGAIDGTPMSIGFETGIVYGEDTAYELKTDLYLNSKLSTGVSYAKSSF
ANTPDSAWGVNVNYFITPAVAVGASYLNANAVGTDADMQTIGLNAKLRF
>WP_045793400.1 membrane protein [Acinetobacter brisouii]
MKKIGLAAAVLLAMTGAHAYQFEVKGQSEYLDINSSANDKNYTGDLQGTYYFKNVDASKGPLAEAAFLNQASNVSLGYHY
GQYNYASGTNPNFNYQDNSYGLKGEAYFTTAYTGSLPLYTSASYNHTSLNGKNAISRDNEGDRYAVEVGALPAKNFLMAV
GYTHSNPVALDTSDALAYGAAKAYGESTFSDNKDFVTARAKYVGAIDNTNMSIGFEAKGIFNNDRGAYGLKTDLFLTPAL
SVGASFADTSNLDSGYDHVWGADVNYFVTPAVSVGATYVKANAKNGNNLDTDTVGLNASVRF
>WP_046737819.1 membrane protein [Acinetobacter sp. AG1]
MKKLGLATALLLAMTGAQAYQFEIQGQSEALDYNDESRDFNNYTVGGQATYYFKNVDASKGPLAEAAFVNQASNVALGYN
FANLDDTKSQNVGVKAEAYVPTPYAPTYASLSYSATDNDGKYGKNDDRGQRWAVEFGSVIAPNFLVAVGYTNVVEQTSYD
TFKILNSGFAKAANETATIADKQDAITARTKYVGAIDGTPMSIGFETGIVYGEDTAYELKTDLYLNSKLSTGVSYAKSSF
ANTPDSAWGVNVNYFITPAVAVGASYLNANAVGTDADMQTIGLNAKLRF
>WP_047430056.1 putative porin [Acinetobacter sp. neg1]
MKKLSLLTALISACFAINAHAYQTETKGSYERINMDDGKGNSAVVTGKYYFNPVQTRNAPLAEAAFLDRASNIGGGYAYS
KLKDDEGFGDLQFNILGLQGEFYIPDSQFYLSGALHRTNVKTTINGVGSHSENGHGYHLEAGFLPVHGLLLAAGVADLSD
SIDPIQIAQYGFMTNIANSAIVSEEKDDTAISLRAKYVTQVGGYYTNFEALSYIGDETTYRLGADLYLDPTLSIGISFAD
STLKDSDSIFNIRAQKFLNPQFAVGVGYTTTDGADSYGLNGTARF
>WP_004683526.1 MULTISPECIES: membrane protein [Acinetobacter]
MKKLAIASALLSVLAVTGTAHAYQAEVGGSYTYTDWDDFDSTNNFGVDGTYYFNPVQTRNAPLAEAAFLNRASNVNAKID
YASNSGVKNSEYGAGVEYFVPNSDFYLSGRLGRTELEVDNTPVDRKVTTYGAEVGYLPAPGLLLAVGVTGYDEKDGKDGA
DPTVRAKYVTQVGGNDVNLEAYGAFGDLDEYRVKGDYYLDKTLSVGADYYNNDLTDRDEWGISAKKFFNQQVSLEGRIGF
GDDYNTYGIRGAYRF
>WP_005245738.1 hypothetical protein [Acinetobacter sp. CIP 51.11]
MKKLAIASALLSAIAMTGTAAHAYQAEIGASAGVVDPDNGGTSGSFGVDGTYYFNPVQTRNAPLAEAAFLDRASNVSAQY
QYNEIGDSEAHRYGVGAEYFVPNSDFYLSGNVNGHDLQDNNEVDNDLTTYAAEVGYLPAPGLLIAAGVKGWDNDEDDGVD
PTLRAKYVTTLSNGKDINLEAGAAFGDLDEYNLAADYFIDKTLSVGADYHNNDITDKSEFGINARKFINQQVSLEGRVGF
GEQFNNDYNTFGVAAKYRF
>WP_004776231.1 MULTISPECIES: putative porin [Acinetobacter]
MKKLSLLTALIGACFAINAHAYQTETKGSYERINMDDGKGNSAVLTGKYYFNPVQTRNAPLAEAAFLDRASNIGGGYAYS
KLKDDEGFGDLQFNILGLQGEFYIPDSQFYLSGALHRTNVKTTINGVGSHSENGHGYHLEAGFLPVHGLLLAAGVADLSD
SIDPIQIAQYGFMTNIANSAIVSEEKDDTAISLRAKYVTQVGGYYTNFEALSYIGDETTYRLGADLYLDPTLSIGISFAD
STLKDSDSIFNIRAQKFLNPQFAVGVGYTTTDGADSYGLNGTARF
>WP_004803635.1 MULTISPECIES: putative porin [Acinetobacter]
MKKLSLLATLISACFAINAHAYQTEANGAYEHINMDDGKGNSAVISGKYYFNPVQTRNAPLAEAAFLDKASNIGGGYAYS
KLKDDEDLGDLQFNIIGLQGEFYVPNSQFYLSGALHRTNVKATMNGLGSHSENGDGYSLEAGFLPINGLLLAVGVADLSD
SLNPVQVAQYGFSNTLSNAAIVSGENDDTAVSLRAKYVSQIGGYYTNFEALSYIGDETTYRLGADLYLDPTLSVGISFAD
STADDSDSVFNIHAQKFFTPQFALGVGYTTTDGVDSYGLNGTVRF
>WP_062846255.1 putative porin [Acinetobacter sp. NRRL B-65365]
MKKLSLLTALIGACFAINAHAYQTETKGSYERINMDDGKGNSAVVTGKYYFNPVQTRNAPLAEAAFLDRASNIGGGYAYS
KLKDDEGFGDLQFNILGLQGELYIPDSQFYLSGALHRTNVKATINGVGSHSENGHGYHLEAGFLPVHGLLLAAGVADLSD
SIDPIQIAQYGFMTNIANSAIVSEEKDDTAISLRAKYVTQVGGYYTNFEALSYIGDETTYRLGADLYLDPTLSIGISFAD
STLKDSDSIFNIRAQKFLNPQFAVGVGYTTTDGADSYGLNGTARF
>WP_004641524.1 putative porin [Acinetobacter haemolyticus]
MKKLSLITALLSSFVGFNANAYQAESTIAYEHIDMDGGKTNSAAISGKFYFNPIQTRSAPLAEAAFLDKASSIGGGYSYS
KLKDDEDFGDLQFNILGIETEIFIPDSQFYISGALHRTNVKATINGLGSASENGNGYEFEVGFLPINGLLLAVGVADLSE
SLNPVKVAKYGFITNLNNAAIVSGEEDDTAVSLRAKYVTQLGGYYTNFEAQSYFGDETTYRLAADLYLDPTLSVGVSIAD
STADDSDSIFSIRAQKFFTPQVAVGVGYTTIDGADSFGINGTFRF
>WP_069579705.1 putative porin [Acinetobacter sp. YK3]
MKKLSLLTALIGACFAINAHAYQTETKGSYERINMDDGKGNSAVVTGKYYFNPVQTRNAPLAEAAFLDRASNIGGGYAYS
KLKDDEGFGDLQFNILGLQGEFYIPDSQFYLSGALHRTNVKATINGVGSHSENGHGYHLEAGFLPVHGLLLAAGVADLSD
SIDPIQIAQYGFMTNIANSAIVSEEKDDTAISLRAKYVTQVGGYYTNFEALSYIGDETTYRLGADLYLDPTLSIGISFAD
STLKDSDNIFNIRAQKFLNPQFAVGVGYTTTDGADSYGLNGTARF
>WP_004691712.1 hypothetical protein [Acinetobacter johnsonii]
MKKLAIASALLSALAITGTAHAYQAEVGASAGLIDPDNGSSSGSFGVDGTYYFNPVQTRNAPLAEAAFLDRASNVNAKYQ
YDEVGNDERHRYGVGAEVYIPNSDFYVSGNVGRDDMKFDRGGDFDETVYGAEVGYLPAPGLLIAAGLKGWDNDRDDGVDP
TLRAKYVTTLSNGKDINLEAGAAFGDLDEYNLAADYFIDKTLSLGVDYYSKDRDYGDTNEFGINARKFFTPQVSLEGRVG
FGEVGNNDYNKFGVAAKYRF
>WP_016658747.1 hypothetical protein [Acinetobacter indicus]
MKKLAIASALLSVFAVAGTAHAYQAEIGASAGLIDPDHGGTSGSFGVDGTYYFNPVQTRNAPLAEAAFLDRASNVSAQYQ
YDEVGDGEAHRYGVGAEYFVPNSDFYLSGNVNGHDLKDNDDFDNDLTTYGAEVGYLPAPGLLIAAGVKGWDNDHDDGVDP
TLRAKYVTTLSNGKDINLEAGAAFGDLDEYNLAADYYIDKTLSIGADYYNNDLNDNSEFGINARKFFTPQVSLEGRVGFG
EAGSNDYNRFGVAAKYRF
>WP_054580831.1 putative porin [Acinetobacter equi]
MKKLGLATALLLAMTGAQAYQFQVEGQSEQIETENAHNKFTGAVQGTYYLSNVDSKKGPLAEAAFMNQASNVALAYNYGK
YSSSVSDVKFNSQTFGAKAEAYVPTSLVPVYASAAYNHTYQDNKNGVNDNNGDRYAVEVGAMIAPNFLIAAGYTRVADKA
QATYDAFDILEDGVAKAGFDRATIGDKKDVATARAKYVGAIDGTNMALGFEAGLIYGENTAYTLKSDLYFTPKLSVGASY
AETSADMPNDNQTIWSANVNYFVTDDLSVTAKYTSTNALGSNPDTQTVGLNAKYRF
>WP_005095060.1 hypothetical protein [Acinetobacter lwoffii]
MKKLAIASALLSAIAMTGTAAHAYQAEIGASAGVFDPDNGGTSGSFGVDGTYYFNPVQTRNAPLAEAAFLDRASNVNAHY
QYNEIGDSEAHRYGVGAEYFVPNSDFYLSGNVNGHDLQDNDEIDNDLTTYGVEVGYLPAPGLLIAAGVKGWDNDNDDGVD
PTLRAKYVTTLSNGKDINLEAGAAFGDLDEYNLAADYFIDKTFSVGADYHNNDITDRSEFGINARKFINQQVSLEGRVGF
GEQFNNDYNTFGVAAKYRF
>WP_005108142.1 hypothetical protein [Acinetobacter lwoffii]
MKKLAIASALLSAIAMTGTAAHAYQAEIGASAGVVDPDNGGTSGSFGVDGTYYFNPVQTRNAPLAEAAFLDRASNVSAQY
QYNEIGDSEAHRYGVGAEYFVPNSDFYLSGNVNGHDLQDNDDVENDLTTYAAEVGYLPAPGLLIAAGVKGWDNDNDDGVD
PTLRAKYVTTLSNGKDINLEAGAAFGDLDEYNLAADYFIDKTLSVGADYHNNDITDKSEFGINARKFINQQVSLEGRVGF
GEQFNNDYNTFGVAAKYRF
>WP_004647252.1 MULTISPECIES: hypothetical protein [Acinetobacter]
MKKLAIASALLSAIAMTGTAAHAYQAEIGASAGVVDPDNGGTSGSFGVDGTYYFNPVQTRNAPLAEAAFLDRASNVSAQY
QYNEIGDSEAHRYGVGAEYFVPNSDFYLSGNVNGHDLQDNDDLENDLTTYAAEVGYLPAPGLLIAAGVKGWDNDNDDGVD
PTLRAKYVTTLSNGKDINLEAGAAFGDLDEYNLAADYFIDKTLSVGADYHNNDITDKSEFGINARKFINQQVSLEGRVGF
GEQFNNDYNTFGVAAKYRF
>WP_005005618.1 hypothetical protein [Acinetobacter ursingii]
MKKLAIASALLSTLAFVGIGTAHAYQAEVGGSYTYNDWDDYDATHQFGLDGTYYFNPVQTRNSPLAEAAFLDRASNVSAN
VKYADNDGVKDTNYGIGAEYYVPNSDFYVSGRIGREEFEVDNSPIDSKTTLYGAEIGYLPTPGLLLALGVTGYDQKDGDD
GADPTIRAKYVTQVGQHDVNLEAYGAFGDLDEYRVRGDYYIDKTLSVGADYYNNDLTDRDEWGINAKKFLNQQVSVEGRI
GFGDNYNTYGVRAAYRF
>WP_004657174.1 putative porin [Acinetobacter sp. NIPH 809]
MKKLSLVAALLSACFAINAHAYQSEVDAAYEHIDMDEGKGNSAVITGKYYFNPVQTRNAPLAEAAFLDKASNIGGGYAYS
KLEDDEDSSDLQFNIIGLQGEFYIPNSQFYLSGALHRTNVKATMNGLGSNSENGDGYSLEAGFLPINGLLLAVGVADLSD
SLNPVQIAQYGFTNTLSNAAIVSGENDDTAVSLRAKYVSQIGGYYTNFEALSYIGDETTYRLGADLYLDSTLSVGLSFAD
STADDSDSVFNVHAQKFFTPRFAVGIGYTTTDGVDSYGLNGTVRF
>WP_004729179.1 MULTISPECIES: hypothetical protein [Acinetobacter]
MKKLAIASALLSAIAMTGTAAHAYQAEIGASAGVFDPDNGGTSGSFGVDGTYYFNPVQTRNAPLAEAAFLDRASNVSAQY
QYNEIGDSEAHRYGVGAEYFVPNSDFYLSGNVNGHDLQDNDDVENDLTTYAAEVGYLPAPGLLIAAGVKGWDNDNDDGVD
PTLRAKYVTTLSNGKDINLEAGAAFGDLDEYNLAADYFIDKTLSVGADYHNNDITDKSEFGINARKFINQQVSLEGRVGF
GEQFNNDYNTFGVAAKYRF
>WP_068910251.1 putative porin [Acinetobacter sp. WCHA34]
MKKLAIASALLSALAITGTAHAYQAEVGASAGYIDPDHGSSGSEFGVNGTYYFNPVQTRNAPLAEAAFLDRASNVKAHAS
FADRGDVDDNTYGAGIEYFVPNSDFYVSGDISRNNLEVKTPAGKVDRDTTYYAAEVGYLPAPGFLVAAGVKGYDNDKDDG
ADPTLRAKYVTQLSNGKDINLEAGASFGDLDEFNLAADYFIDKSFSVGADYYSNDLKDQSEFGINARKFFNQQVSLEGRV
GFGEVGSNDYNSFGVAAKYRF
>WP_005044248.1 putative porin [Acinetobacter calcoaceticus]
MKKSNILLAILTAACAFNANAYQTEVGTMYEFTDMDGGENNSFGINGKYYFNPVEAKTFPLAEAAFLNKSSNIGLGYAYS
KLEDDEDSGKLEFSSVGITGEYFIPNTPLYLSGAFNRTKTEVTANDFGSVDDSGNGYAVEVGFLPTDGLLLAAGVTDLSE
SFDPMQAAKYGFITSISNSAAVTGEDDDTAVTLRAKYVTQISGFYTNFEGQTYIGDETTYRLGADLYLDPTLSIGASFAD
STAEDSDTIFSLRAQKFFTPQVAVGLTYTTVEDADSFGINGTFRF
>WP_005180785.1 MULTISPECIES: hypothetical protein [Acinetobacter]
MKKLAIASALLSVFAVAGTAHAYQAEIGASAGLIDPDHGGTSGSFGVDGTYYFNPVQTRNAPLAEAAFLDRASNVNAQYQ
YDEVGDGEAHRYGVGAEYFVPNSDFYLSGNVNGHDLKDNDDFDNDLTTYGAEVGYLPAPGLLIAAGVKGWDNDYDDGVDP
TLRAKYVTTLSNGKDINLEAGAAFGDLDEYNLAADYYIDKTLSIGADYYNNDLNDNSEFGINARKFFTPQVSLEGRVGFG
EAGSNDYNRFGVAAKYRF
>WP_016542647.1 putative porin [Acinetobacter gyllenbergii]
MKKLNLLATLVSACFAVNAHAYQTEVNGAYEHINMDDGKGNSAVITGKYYFNPVQTRNAPLAEAAFLDKASNIGGGYAYS
KLKDDQDFGDLQFNIIGFQGEFYVPNSQFYLSGALHRTNIKATINGLGSDSENGDGYSLEAGFLPINGLLLAVGVADLSD
SLNPVQIAQYGFTNTLSNAAIVSGENDDTAVSLRAKYVSQIGGYYTNFEALSYIGDETTYRLGADLYLDPTLSVGISFAD
STADDSDSVFSLRAQKFFTPQFALGVGYTTTDGADSYGLNGTVRF
>WP_045433729.1 putative porin [Acinetobacter calcoaceticus]
MKKSNILFAILTATCAFNANAYQTEVGTMYEFTDMDEGENNSFGINGKYYFNPVEAKTFPLAEAAFLNKSSNIGLGYTYS
KLEDDEDSGKLEFSSVGITGEYFIPNTPLYLSGAFNRTKTEVTANDFGSVDDSGNGYAVEVGFLPTDGLLLAAGVTDLSE
SFDPIQAAKYGFITSVTNATAVTGEDDDTAVTLRAKYVTQISGFYTNFEGQTYIGDETTYRLGADLYLDPTLSIGASFAD
STTEDSDAIFSVRAQKFFTPQVAVGLTYTTVDDANSFGINGTFRF
>WP_034588678.1 membrane protein [Acinetobacter sp. HR7]
MKKLAIASALLSAVALTGTAAHAYQAEVGASAGLVDPDNGSSSGSFGVEGTYYFNPVQTRNSPLAEAAFLDRASNVKAEY
EYQEVGDSEAHRYGVGAEVFVPNSDFYLSGKVSGHDFQDNNELDNDLTTYAAEVGYLPAPGLLIAAGVKGWDNDRDDGVD
PTLRAKYVTTLANGKDINLEAGAAFGDLDEYNVKADYFIDKTLSVGADYQSNDITDRSEFGVSARKFFTPQVSLEGRVGF
GEVGNNDYNKFGVAAKYRF
>WP_004985831.1 MULTISPECIES: membrane protein [Acinetobacter]
MKKLAIASALLSTLAFVGTGTAHAYQAEVGGSYTYNDWDDYDATHQFGLDGTYYFNPVQTRNSPLAEAAFLDRASNVSAN
VKYADNDGVKDTNYGIGAEYYVPNSDFYVSGRIGREEFEVDNSPIDSKTTLYGAEIGYLPTPGLLLALGVTGYDQKDGDD
GADPTIRAKYVTQVGQHDVNLEAYGAFGDLDEYRVRGDYYIDKTFSVGADYYNNDLTDRDEWGINAKKFLNQQVSVEGRI
GFGDNYNTYGVRAAYRF
>WP_063454403.1 hypothetical protein [Acinetobacter johnsonii]
MKKLAIASALLSALAITGTAHAYQAEVGASAGLIDPDNGSSSGSFGVDGTYYFNPVQTRNAPLAEAAFLDRASNVNAKYQ
YDEVGDDERHRYGVGAEVYIPNSDFYVSGNVGRDDMKFDRGGDFDETVYGAEVGYLPAPGLLIAAGLKGYDNDYDDGVDP
TLRAKYVTSLSNGKDINLEAGAGFGDLDEYNLAADYFIDKTLSLGVDYYSKDRDYGDTNEFGINARKFFTPQVSLEGRVG
FGEVGNNDYNKFGVAAKYRF
>WP_062031990.1 hypothetical protein [Acinetobacter sp. BMW17]
MKKLAIASALLSALAITGTAHAYQAEVGASVGLIDPDNGSSSGSFGVDGTYYFNPVQTRNAPLAEAAFLDRASNVNAKYQ
YDEVGDDERHRYGVGAEVYIPNSDFYVSGNVGRDDMKFDRGGDFDETVYGAEVGYLPAPGLLIAAGLKGYDNDYDDGVDP
TLRAKYVTSLSNGKDINLEAGAGFGDLDEYNLAADYFIDKTLSLGVDYYSKDRDYGDTNEFGINARKFFTPQVSLEGRVG
FGEVGNNDYNKFGLAAKYRF
>WP_004281341.1 membrane protein [Acinetobacter lwoffii]
MKKLAIASALLSAIAMTGTAAHAYQAEIGASAGVFDPDNDGTSGSFGVDGTYYFNPVQTRNAPLAEAAFLDRASNVSAQY
QYNEIGDSEAHRYGVGAEYFVPNSDFYLSGNVNGHDLQDNDDVENDLTTYAAEVGYLPAPGLLIAAGVKGWDNDNDDGVD
PTLRAKYVTTLSNGKDINLEAGAAFGDLDEYNLAADYFIDKTLSVGADYHNNDITDKSEFGINARKFINQQVSLEGRVGF
GEQFNNDYNTFGVAAKYRF
>WP_058951543.1 hypothetical protein [Acinetobacter johnsonii]
MKKLAIASALLSALAITGTAHAYQAEVGASAGLIDPDNGSSSGSFGVDGTYYFNPVQTRNAPLAEAAFLDRASNVNAKYQ
YDEVGDDERHRYGIGAEVFIPNSDFYLGGKVGRDDYSFDNGGDFDTTVYSAEVGYLPAPGLLIAAGLKGYDNDYNDGVDP
TLRAKYVTTLSNGKDINLEAGAAFGDLDEYNLKGDYFIDKTLSLGADYYSNDLSDTSEFGINARKFFTPQVSLEGRVGFG
EVGNNDYNKFGVAAKYRF
>WP_005317390.1 putative porin [Acinetobacter sp. ANC 3880]
MKKLSLLATLISACFAINAHAYQTEANGAYEHINMDDGKGNSAVISGKYYFNPVQTRNAPLAEAAFLDKASNIGGGYAYS
KLKDDEDLGDLQFNIIGLQGEFYVPNSQFYLSGALHRTNVKATINGLGSHSENGDGYSLEAGFLPINGLLLAVGVADLSD
SLNPVQVAQYGFSNTLSNAAIVSGENDNTAVSLRAKYVSQIGGYYTNFEALSYIGDETTYRLGADLYLDTTLSVGISFAD
STADDSDSVFNIHAQKFFTPQFALGVGYTTTDGVDSYGLNGTVRF
>WP_005401517.1 membrane protein [Acinetobacter johnsonii]
MKKLAIASALLSALAITGTAHAYQAEVGASAGLIDPDNGSSSGSFGVDGTYYFNPVQTRNAPLAEAAFLDRASNVNAKYQ
YDEVGDDERHQYGVGAEVFIPNSDFYLGGKVGRDDYSFDNGGDFDTTVYSAEVGYLPAPGLLIAAGLKGYDNDYNDGVDP
TLRAKYVTTLSNGKDINLEAGAAFGDLDEYNLKGDYFIDKTLSLGADYYSNDLSDTSEFGINARKFFTPQVSLEGRVGFG
EVGNNDYNKFGVAAKYRF
>WP_016168826.1 putative porin [Acinetobacter tandoii]
MKKLAIASALFSVVAMTGTAHAYQAEVGASAGLIDPDNGSSSGSFGVDGTYYFNPVQTRNAPLAEAAFLDRASNVNAHYA
YNEVGDDEVNNYGVGAEYFVPNSDFYLSGNIGRQDVKFKNGADFDTTLYSAEVGYLPAPGFLVAAGLKGYDNDHDDGVDP
TIRAKYVTQLSNGKDINLEAGASFGDLDEYNLAADYFIDKSFSVGADYYSNDLNDVNEFGVNARKFFTPQVSLEGRVGFG
EVGNNDYNKFGVAAKYRF
>WP_058870495.1 putative porin [Acinetobacter johnsonii]
MKKLAIASALLSALAITGTAHAYQAEVGASAGLIDPDNGSSSGSFGVDGTYYFNPVQTRNAPLAEAAFLDRASNVNAKYQ
YDEVGDDERHRYGVGAEVYIPNSDFYVSGNVGRDDVKFDRGGDFDETVYGAEVGYLPAPGLLIAAGLKGYDNDYNDGVDP
TLRAKYVTSLSNGKDINLEAGAGFGDLDEYNLAADYFIDKTLSLGVDYYSKDRDYGDTNEFGINARKFFTPQVSLEGRVG
FGEVGNNDYNKFGLAAKYRF
>WP_064784697.1 putative porin [Acinetobacter calcoaceticus]
MKKSKFLFALVTTVCAFNANAYQTEVGTMYEFTDMDGGENNSFGINGKYYFNPVEAKTFPLAEAAFLNKSSNIGLGYAYS
KLEDDEDSGKLEFSSVGITGEYFIPNTPLYLSGAFNRTKTEVSANDFGSVDDSGNGYAVEVGFLPTDGLLLAAGVTDLSE
SFDPIQAAKYGFTTTVSNAVAVTGEDDDTAVTLRAKYVTQISGFYTNFEGQTYIGDETTYRLGADLYLDPTLSIGASFAD
STAEDSDTIFSVRAQKFFTPQVAVGLTYTTVDDADSFGINGTFRF
>WP_046811797.1 putative porin [Acinetobacter pittii]
MKKSKFLFALITAACAFNANAYQTEVGTMYEFTDMDGGENNSFGINGKYYFNPVEAKTFPLAEAAFLNKSSNIGLGYAYS
KLEDDEDSGKLEFSSVGITGEYFIPNTPLYLSGAFNRTKTEVSANDFGSVDDSGNGYAVEVGFLPTDGLLLAAGVTDLSE
SFDPIQAAKYGFTTTVSNAVAVAGEDDDTAVTLRAKYVTQISGFYTNFEGQTYIGDETTYRLGADLYLDPTLSIGASFAD
STAEDSDTIFSVRAQKFFTPQVAVGLTYTTVDDADSFGINGTFRF
>WP_070155895.1 putative porin [Acinetobacter towneri]
MKKLAIASALLSALAITGTANAYQAEIGASAGLIDPDNGSSSGSFGVDGTYYFNPVQTRNAPLAEAAFLDRASNVNAKYQ
YDEVGDNEAHTYGVGAEYFVPNSDFYLSGNVSGHDLKDNDDLNNDLTTYGAEVGYLPAPGLLIAAGLKGWDNDRDDGVDP
TLRAKYVTTLSNGKDINLEAGAAFGDLDEYNLAADYFIDKTLSVGVDYYSNDINDNDEFGVSARKFFTPQVSLEGRVGFG
EDRGVDYNSFGLAAKYRF
>WP_004978253.1 putative porin [Acinetobacter johnsonii]
MKKLAIASALLSALAITGTAHAYQAEVGASAGLIDPDNGSSSGSFGVDGTYYFNPVQTRNAPLAEAAFLDRASNVNAKYQ
YDEVGDNERHRYGVGAEVFVPNSDFYVSGNVGRDDRKFDRSGDFDETVYGAEVGYLPAPGLLIAAGLKGYDNDYDDGVDP
TLRAKYVTSLSNGKDINLEAGAGFGDLDEYNLAADYFIDKTLSLGVDYYSKDRDYGDTNEFGINARKFFTPQVSLEGRVG
FGEDGNNDYNKFGLAAKYRF
>WP_016142770.1 putative porin [Acinetobacter pittii]
MKKSKFLFALFTAVCAFNANAYQTEIGTMYEFTDMDEGENNSFGINGKYYFNPVEAKTFPLAEAAFLNKASNIGLGYAYS
KLEDDEDSGKLEFSSLGITGEYFIPNTSFYLSGAFNRTKTEVTANGFGSVDDSGNGYAVEFGFLPTNGLLLAAGVTDLSE
SFDPLQAAKYGFITSLSNVVAVTGEDDDTAVTLRAKYVTQISGFYTNFEGQTYIGDETTYRLGADLYLDPTLSIGASFAD
STAEDSDTIFSVRAQKFFTPQVAVGLTYTTVDDADSFGINGTFRF
>WP_017387563.1 MULTISPECIES: putative porin [Acinetobacter]
MKKSKFLFALVTTVCAFNANAYQTEVGTMYEFTDMDGGENNSFGINGKYYFNPVEAKTFPLAEAAFLNKSSNIGIGYAYS
KLEDDEDFGKLEFSSVGITGEYFIPNTPLYLSGAFNRTKTEVSANDFGSVDDSGNGYAVEVGFLPTDGLLLAAGVTDLSE
SFDPIQAAKYGFTTTVSNAVAVTGEDDDTAVTLRAKYVTQISGFYTNFEGQTYIGDETTYRLGADLYLDPTLSIGASFAD
STAEDSDTIFSVRAQKFFTPQVAVGLTYTTVDDANSFGINGTFRF
>WP_004995549.1 hypothetical protein [Acinetobacter ursingii]
MKKLAIASALLSTLAFVGTGTAHAYQAEVGGSYTYNDWDDYDATHQFGLDGTYYFNPVQTRNSPLAEAAFLDRASNVSAN
VKYADNDGVKDTNYGIGAEYYVPNSDFYVSGRVGRNELDVDNTPIDRKVTLYGAEIGYLPTPGLLLALGVTGYDEKNGDD
GADPTIRAKYVTQVGQHDVNLEASGAFGDLDEYRVRGDYYIDKTFSIGADYYNNDLYDEDEWGINAKKFLNQQVSVEGRI
GFGDNKNTYGVRAAYRF
>WP_044099832.1 putative porin [Acinetobacter pittii]
MKKSKFLFALVTTVCAFNANAYQTEVGTMYEFTDMDGGENNSFGINGKYYFNPVEAKTFPLAEAAFLNKSSNIGLGYAYS
KLEDDEDSGKLEFSSVGITGEYFIPNTPLYLSGAFNRTKTEVSANDFGSVDDSGNGYAVEVGFLPTDGLLLAAGVTDLSE
SFDPIEAAKYGFTTTVSNAVAVTGEDDDTAVTLRAKYVTQISGFYTNFEGQTYIGDETTYRLGADLYLDPTLSIGASFAD
STAEDSDTIFSVRAQKFFTPQVAVGLTYTTVDDADSFGINGTFRF
>WP_000748569.1 putative porin [Acinetobacter baumannii]
MKKSKFLFAIFTAVSAFNANAYQTEVGTMYEFTDMDGGEVNSFGINGKYYFNPVETKNYPLAEAAFLNKASNIGAGYTYS
KVEDDQDYAKLEYNSVGIVGEYFVPNTPLYLSGAFNRTKREVTVDDLGSVNDNGNGYAVEVGFLPTDGLLLAAGVTDLSE
SFDPVQASKYGFITSFANATTVTGEDDDTAVTLRAKYVTQISGFYTNFEGQTYIGDETTYRLGADLYLDPTLSIGASFAD
STAEDSDTIFSLRAQKFFTPQVAVGLTYTTVDDANSFGINGTFRF
>WP_076752899.1 putative porin [Acinetobacter schindleri]
MKKLAIASALISAVAFTGTAAHAYQAEIGASAGLTDPDNGSSSGSFGVDGTYYFNPVQTRNSPLAEAAFLDRASNVKAEY
QYDEIGDAEAHRYGVGAEYFVPNSDFYLGGKVSGHDLQDNDDFDNDLTTYAAEVGYLPAPGLLIAAGVKGWDNDRDDGVD
PTLRAKYVTTLSNGKDINLEAGAAFGDLDEYNLKADYFIDKTLSVGADYQNNDLTDRSEFGVSARKFINQQVSLEGRVGF
GEAGNNDYNKFGVAAKYRF
>WP_067668428.1 putative porin [Acinetobacter sp. ANC 4149]
MKKLAIASALLSALAITGTAHAYQAEVGASAGYIDPDNGSSGSEFGVNGTYYFNPVQTRNAPLAEAAFLDRASNVNAHVN
FADRGDVDDNTYGAGVEFFVPNSDFYLSGDISKNELERKTPAGKVDFDTTYYAAEVGYLPAPGFLIAAGLKGYDNDNDDG
VDPTLRAKYVTTLSNGKDINLEAGAAFGDLDEFNLAADYFIDKTFSVGADYYNNDLTDQSEVGINARKFLNQQVSLEGRV
GFGEAGSNDYNSFGVAAKYRF
>WP_009391452.1 putative porin [Acinetobacter sp. WC-141]
MKKSKFLFALVTTVCAFNANAYQTEVGTMYEFTDMDGGENNSFGINGKYYFNPVEAKTFPLAEAAFLNKSSNIGLGYAYS
KLEDDEDSGKLEFSSVGITGEYFIPNTPLYLSGAFNRTKTEVSANDFGSVDDSGNGYAVEVGFLPTDGLLLAAGVTDLSE
SFDPIQAAKYGFITSITNATAVTGEDDDTAVTLRAKYITQISGFYTNFEGQTYIGDETTYRLGADLYLDPTLSIGASFAD
STAEDSDAIFSVRAQKFFTPQVAVGLTYTTVDDANSFGINGTFRF
>WP_024433045.1 putative porin [Acinetobacter baumannii]
MKKSKFLFAIFTAVSAFNANAYQTEVGTMYEFTDMDGGEVNSFGINGKYYFNPVETKNYPLAEAAFLNKASNIGAGYAYS
KVEDDQDYAKLEYNSVGIVGEYFVPNTPLYLSGAFNRTKREVTVDDLGSVNDNGNGYAVEVGFLPTDGLLLAAGVTDLSE
SFDPVQASKYGFITSFANATTVTGEDDDTAVTLRAKYVTQISGFYTNFEGQTYIGDETTYRLGADLYLDPTLSIGASFAD
STAEDSDTIFSLRAQKFFTPQVAVGLTYTTVDDANSFGINGTFRF
>WP_004813724.1 MULTISPECIES: membrane protein [Acinetobacter]
MKKLAIASALISAVAFTGTAAHAYQAEIGASAGLTDPDNGSSSGSFGVDGTYYFNPVQTRNSPLAEAAFLDRASNVKAEY
QYDEIGDAEAHRYGVGAEYFVPNSDFYLGGKVSGHDLQDNDDFDNDLTTYAAEVGYLPAPGLLIAAGVKGWDNDRDDGVD
PTLRAKYVTTLSNGKDINLEAGAAFGDLDEYNLKADYFIDKTLSVGADYQNNDLIDRSEFGVSARKFINQQVSLEGRVGF
GEAGNNDYNKFGVAAKYRF
>WP_068614271.1 putative porin [Acinetobacter pittii]
MKKSKFLFALVTTVCAFNANAYQTEVGTMYEFTDMDGGENNSFGINGKYYFNPVEAKTFPLAEAAFLNKSSNIGIGYAYS
KLEDDEDFGKLEFSSVGITGEYFIPNTPLYLSGAFNRTKTEVSANDFGSVDDSGNGYAVEVGFLPTDGLLLAAGVTDLSE
SFDPIQAAKYGFTTTVSNAVAVTGEDDDTAVTLRAKYVTQISGFYTNFEGQTYIGDETTYRLGADLYLDPTLSIGASFAD
STAEDSDTIFSVRAQKFFTPQVAVGLTYTTVDDADSFGINGTFRF
>WP_049081387.1 putative porin [Acinetobacter baumannii]
MKKSKFLFAIFTAVSAFNANAYQTEVGTMYEFTDMDGGEVNSFGINGKYYFNPVETKNYPLAEAAFLNKASNIGAGYTYS
KLEDDQDYAKLEYNSVGIVGEYFVPNTPLYLSGAFNRTKREVTVDDLGSVNDNGNGYAVEVGFLPTDGLLLAAGVTDLSE
SFDPVQASKYGFITSFANATTVTGEDDDTAVTLRAKYITQISGFYTNFEGQTYIGDETTYRLGADLYLDPTLSIGASFAD
STAEDSDTIFSLRAQKFFTPQVAVGLTYTTVDDANSFGINGTFRF
>WP_002132308.1 putative porin [Acinetobacter baumannii]
MKKSKFLFAIFTAVSAFNANAYQTEVGTMYEFTDMDGGEVNSFGINGKYYFNPVETKNYPLAEAAFLNKASNIGAGYTYS
KVEDDQDYAKLEYNSVGIVGEYFVPNTPLYLSGAFNRTKREVTVDDLGSVNDNGNGYAVEVGFLPTDGLLLAAGVTDLSE
SFDPVQASKYGFITSFANAMTVTGEDDDTAVTLRAKYITQISGFYTNFEGQTYIGDETTYRLGADLYLDPTLSIGASFAD
STAEDSDTIFSLRAQKFFTPQVAVGLTYTTVDDANSFGINGTFRF
>WP_004974263.1 putative porin [Acinetobacter towneri]
MKKLAIASALLSALAITGTANAYQAEIGASAGLIDPDNGSSSGSFGVDGTYYFNPVQTRNAPLAEAAFLDRASNVNAKYQ
YDEVGDNEAHTYGVGAEYFVPNSDFYLSGNVSGHDLKDNDDLNNDLTTYGAEVGYLPAPGLLIAAGLKGWDNDRDDGVDP
TLRAKYVTTLSNGKDINLEAGAAFGDLDEYNLAADYFIDKTLSVGVDYYSNDINDNDEFGVSARKFFTPQVSLEGRVGFG
EVGNADYNRFGVAAKYRF
>WP_064095051.1 putative porin [Acinetobacter sp. SFD]
MKKLAIASALLSAIAMTGTAAHAYQAEIGGSAGVIDPDNGGTSGSFGVDGTYYFNPVQTRNAPLAEAAFLDRASNVSAQY
QYDEVGDDDRHRYGVGVEYFVPNSDFYLSGNVGRDDIKRDNGRDFDETVYGAEIGYLPAPGLLIAAGLKGYDNDYDDGVD
PTLRAKYVTTLSNGKDINLEAGAGFGDLDEWNLAADYFIDKTLSVGVDYYSKDHGFADTNEFGISARKFINQQVSLEGRV
GFGEVGNNDYNKFGVAAKYRF
>WP_031380244.1 putative porin [Acinetobacter baumannii]
MKKSKFLFAIFTAVSAFNANAYQTEVGTMYEFTDMDGGEVNSFGINGKYYFNPVETKNYPLAEAAFLNKASNIGAGYTYS
KVEDDQDYAKLEYNSVGIVGEYFVPNTPLYLSGAFNRTKREVTVDGLGSVNDNGNGYAVEVGFLPTDGLLLAAGVTDLSE
SFDPVQASKYGFITSFANATTVTGEDDDTAVTLRAKYVTQISGFYTNFEGQTYIGDETTYRLGADLYLDPTLSIGASFAD
STAEDSDTIFSLRAQKFFTPQVAVGLTYTTVDDANSFGINGTFRF
>WP_064102614.1 putative porin [Acinetobacter sp. SFA]
MKKLAIASALLSAIAMTGTAAHAYQAEIGGSAGVIDPDNGGTSGSFGVDGTYYFNPVQTRNAPLAEAAFLDRASNVSAQY
QYDEVGDDDRHRYGVGVEYFVPNSDFYLSGNVGRDDIKRDNGRDFDETVYGAEIGYLPAPGLLIAAGLKGYDNDYDDGVD
PTLRAKYVTTLSNGKDINLEAGAGFGDLDEWNLAADYFIDKTLSVGIDYYSKDHGFADTNEFGISARKFINQQVSLEGRV
GFGEVGNNDYNKFGVAAKYRF
>WP_000748568.1 putative porin [Acinetobacter baumannii]
MKKSKFLFAIFTAVSAFNANAYQTEVGTMYEFTDMDGGEVNSFGINGKYYFNPVETKNYPLAEAAFLNKASNIGAGYTYS
KVEDDQDYAKLEYNSVGIVGEYFVPNTPLYLSGAFNRTKREVTVDDLGSVNDNGNGYAVEVGFLPTDGLLLAAGVTDLSE
SFDPVQASKYGFITSFANATTVTGEDDDTAVTLRAKYITQISGFYTNFEGQTYIGDETTYRLGADLYLDPTLSIGASFAD
STAEDSDTIFSLRAQKFFTPQVAVGLTYTTVDDANSFGINGTFRF
>WP_005220585.1 hypothetical protein [Acinetobacter sp. CIP 101934]
MKKLAIASALISAVAFTGTAAHAYQAEIGASAGLTDPDNGSSSGSFGVDGTYYFNPVQTRNSPLAEAAFLDRASNVKAEY
QYDEIGDAEAHRYGVGAEYFVPNSDFYLGGKVSGHDLQDNDDFDNDLTTYAAEVGYLPAPGLLIAAGVKGWDNDRDDGVD
PTLRAKYVTTLSNGKDINLEAGAAFGDLDEYNLKADYFIDKTLSVGADYQNNDVIDRSEFGVSARKFINQQVSLEGRVGF
GEAGNNDYNKFGVAAKYRF
>WP_005401516.1 putative porin [Acinetobacter johnsonii]
LKQLALTTALIASFGTAHAYQAEINANYENTSFDGDSEDLDTFGIGGKYYLNGVNTKNSPLAEAAFLSKASNIGLGYANS
SIDEDGADLEIDTVGLNGEFFIPNSQFYVSGSLNRSEVTVEGEFGKASDDNVGYALEAGYLPVDGLLIAAGVAKENLDPM
YVSKNGFIDTFSNISAVADDTAVTLRAKYVTQIGNHFTNFEGATYFGDETAYRLGADLYIDPTLSVGVSFMDTTFDDFDT
VWAVRAQKFFTPAIAVGLNYTTTEDADSYGINGTFRF
>WP_034674887.1 MULTISPECIES: membrane protein [Acinetobacter calcoaceticus/baumannii complex]
MKKLAIASALLSALAVTGTANAYQAEVGASASYVDPDNGDSGSAFGVNGTYYFNPVQTRNAPLAEAAFLDRASNVSAAVN
YADRGDVDTTRYGIGAEYFVPNSDFYLSGNISRHDSERDTPFGTIDNDTTYYGAEVGYLPAPGLLIAAGLKGYDNDNDDG
VDPTLRAKYVTTLSNGKDINLEAGAAFGDLDEYNLAADYFIDKTFSIGADYYNNDLTDTNEFGVNARKFINQQVSLEGRV
GFGEEGNNDYNSFGVAAKYRF
>WP_004673419.1 putative porin [Acinetobacter sp. CIP-A165]
MKKLSLATAIFTSVIALNANAYQTESTIAYEHIDMDDGKGNGATITGKYYFSPIQTRNAPLAEAAFLNKASNIGGGFAYN
KLEGDEDLIELQFNSLGVTGEVFIPDTQFYVSGALYRTNTKVTVPLFGSDSKVHNGYAVEAGFLPISGLLLAAGVADLSK
SLNPVQLAQYGFITNFMNSATVSGEDDDTAVTLRAKYVTQVGGYYTNFEAQSYFGDETTYRLAADLYLDPTLSVGISFAD
STADDSDSIFNIRAQKFFTPQVAVGVGYTTIDGADSFGINGTFRF
>WP_000748571.1 putative porin [Acinetobacter baumannii]
MKKSKFLFAIFTAVSAFNANAYQTEVGTMYEFTDMDGGEVNSFGINGKYYFNPVETKNYPLAEAAFLNKTSNIGAGYTYS
KVEDDQDYAKLEYNSVGIVGEYFVPNTPLYLSGAFNRTKREVTVDDLGSVNDNGNGYAVEVGFLPTDGLLLAAGVTDLSE
SFDPVQASKYGFITSFANATTVTGEDDDTAVTLRAKYVTQISGFYTNFEGQTYIGDETTYRLGADLYLDPTLSIGASFAD
STAEDSDTIFSLRAQKFFTPQVAVGLTYTTVDDANSFGINGTFRF
>WP_005194042.1 hypothetical protein [Acinetobacter sp. NIPH 298]
MKKLAIASALLSALAVTGTAHAYQAEVGASVGYIDPDKGSSGSDFAINGKYYFNPVQTRNAPLAEAAFLDRASNVSAEAS
WKDKGATDDNTYGVGVEYFVPNSDFYLSGDVSRNTLKLDHARDIKTTYYSAEVGYLPAPGLLLAVGAKGYDNKFDDGVDP
TIRAKYVTQVGGNDINLEAGAAFGDLDEFNLAADYYIDKTLSVGADYYDNDLSKQREFGVNARKFFNQQMSLEGRVGFGK
DRTVAKNDYNTFGVAAKYRF
>WP_005024063.1 MULTISPECIES: membrane protein [Acinetobacter]
MKKLAIASALLSALAVTGTANAYQAEVGASASYVDPDNGDSGSAFGVNGTYYFNPVQTRNAPLAEAAFLDRASNVSAAIN
YADRGDVDSTRYGIGAEYFVPNSDFYLSGNVSRHDSERDTPFGTIDNDTTYYGAEVGYLPAPGLLIAAGLKGYDNDNDDG
VDPTLRAKYVTTLSNGKDINLEAGAAFGDLDEYNLAADYFIDKTFSIGADYYNNDLTDTNEFGVNARKFINQQVSLEGRV
GFGEEGNNDYNSFGVAAKYRF
>WP_000748567.1 putative porin [Acinetobacter baumannii]
MKKSKFLFAIFTAVSAFNANAYQTEVGTMYEFTDMDGGEVNSFGINGKYYFNPVETKNYPLAEAAFLNKASNIGAGYTYS
KVEDDQDYAKLEYNSVGIVGEYFVPNTPLYLSGAFNRTKREVTVDDLGSVNDNGNGYAVEVGFLPTDGLLLAAGVTDLSE
SFDPVQASKYGFITSFANATTVTGEDDDTAVTLRAKYITQISGFYTNFEGQTYIGDETTYRLGADLYLDPTLSIGASFAD
STAEDSDTIFSLRAQKFFTPQVAVGLTYTTVDDANSFGINGAFRF
>WP_031961487.1 putative porin [Acinetobacter baumannii]
MKKSKFLFAIFTAVSAFNANAYQTEVGTMYEFTDMDGGEVNSFGINGKYYFNPVETKNYPLAEAAFLNKASNIGAGYTYS
KVEDDQDYAKLEYNSVGIVGEYFVPNTPLYLSGAFNRTKREVTVDDLGSVNDNGNGYAVEVGFLPTDGLLLAAGVTDLSE
SFDPVQASKYGFITSFANATTVTGEDEDTAVTLRAKYITQISGFYTNFEGQTYIGDETTYRLGADLYLDPTLSIGASFAD
STAEDSDTIFSLRAQKFFTPQVAVGLTYTTVDDANSFGINGTFRF
>WP_035265806.1 membrane protein [Acinetobacter sp. Ver3]
MKKLAIASALLSALAVTGTANAYQAEVGASAGLIDPDNGSTSGSFGVDGTYYFQPVQTRNAPLAEAAFLDRASNVNAKYQ
YSEVGDDERHQYGVGVEYFVPNSDFYVSGNVGRDDRKFDIGPDFDETVYGAEVGYLPAPGLLIAAGLKGYDNDYDDGVDP
TLRAKYVTTLSNGKDINLEAGAAFGDLDEYNLAADYFIDKTLSVGVDYYSKDTGPADTNEFGVSARKFFTPQVSLEGRVG
FGELANNDYNKFGLAAKYRF
>WP_000748570.1 putative porin [Acinetobacter baumannii]
MKKSKFLFAIFTAVSAFNANAYQTEVGTMYEFTDMDGGEVNSFGINGKYYFNPVETKNYPLAEAAFLNKASNIGAGYTYS
KVEDDQDYAKLEYNSVGIVGEYFVPNTPLYLSGAFNRTKREVTVDGLGSVNDNGNGYAVEVGFLPTDGLLLAAGVTDLSE
SFDPVQASKYGFITSFANATTVTGEDDDTAVTLRAKYITQISGFYTNFEGQTYMGDETTYRLGADLYLDPTLSIGASFAD
STAEDSDTIFSLRVQKFFTPQVAVGLTYTTVDDANSFGINGTFRF
>WP_004673417.1 hypothetical protein [Acinetobacter sp. CIP-A165]
MKKLAIASALLSALAVTGTAHAYQAEVGASVGYIDPDKGSSGSDFAINGKYYFNPVQTRNAPLAEAAFLDRASNVSAEAS
WKDKGATDDNTYGVGVEYFVPNSDFYLSGDVSRNTLKLDKARDIKTTYYSAEVGYLPAPGLLLAVGAKGYDNKFDDGVDP
TIRAKYVTQVGGNDINLEAGAAFGDLDEFNLAADYYIDKTLSVGADYYDNDLSKQREFGVNARKFFNQQMSLEGRVGFGK
DRTVAKNDYNTFGVAAKYRF
>WP_062031986.1 putative porin [Acinetobacter sp. BMW17]
LKQLALTTALIASFGTAHAYQAEINANYENTSFDGDSEDLDTFGISGKYYLNGVNTKNSPLAEAAFLSKASNIGLGYANS
SIDEDGADLEIDTVGLNGEFFIPNSQFYVSGSLNRAEVTVESEFGKASDDNVGYALEAGYLPVDGLLIAAGVAKENLDPM
YVSKNGFIDTFSNISAVADDTAVTLRAKYVTQIGNHFTNFEGATYFGDETAYRLGADLYIDPTLSVGVSFMDTTFDDFDT
VWAVRAQKFFTPAIAVGLNYTTTEDADSYGINGTFRF
>WP_005173213.1 hypothetical protein [Acinetobacter sp. NIPH 713]
MKKLAIASALLSAIAMTGTAAHAYQAEIGASAGVIDPDFGGTSGSFGVDGKYYFNPVQTRNSPLAEAAFLDRASNVSAQY
QYDEIGNDDRHRYGVGAEYFVPNSDFYLSGNVGRDDVKRDVGPNSDQTVYGAEIGYLPAPGLLIAAGLKGYDNDYDDGVD
PTLRAKYVTTLSNGKDINLEAGAGFGDLDEYNLAADYFIDKTLSVGVDYASKDLGPTDTNEFGISARKFINQQVSLEGRV
GFGEVGNNDYNKFGVAAKYRF
>WP_071225674.1 putative porin [Acinetobacter baumannii]
MKKSKFLFAIFTAVSAFNANAYQTEVATMYEFTDMDGGEVNSFGINGKYYFNPVETKKYPLAEAAFLNKASNIGAGYTYS
KVEDDQDYAKLEYNSVGIVGEYFVPNTPLYLSGAFNRTKREVTVDDLGSVNDNGNGYAVEVGFLPTDGLLLAAGVTDLSE
SFDPVQASKYGFITSFANATTVTGEDDDTAVTLRAKYITQISGFYTNFEGQTYIGDETTYRLGADLYLDPTLSIGASFAD
STAEDSDTIFSLRAQKFFTPQVAVGLTYTTVDDANSFGINGTFRF
>WP_008942152.1 MULTISPECIES: putative porin [Acinetobacter]
MKKLAIASALLSVFAVTGTAHAYQAEVGASIGYIDPDKGSSGSDFAINGKYYFNPVQTRNAPLAEAAFLDRASNVSAEAV
WKDKGDTDDNTYGVGVEYFVPNSDFYVSGDVSRNILKLNHARDIKTTYYSAEVGYLPAPGFLVAVGAKGYDNKFDDGVDP
TIRAKYVTQVGGNDINLEAGAAFGDLDEFNLAADYYIDKTFSVGADYYDNDLSKQREFGVNARKFFNQQMSLEGRIGFGK
DRTVAKNDYNTFGVAAKYRF
>WP_005052477.1 putative porin [Acinetobacter beijerinckii]
MKKLALVSALLSSIIGLNAHAYQTEINGSYEYTDIDQGKINSATINGKYYFEPVQTRSAPLAEAAFLNKTSNIGLGYAYA
KLSGKLGFSEDELFLNSPAVIANYKQEFNAIGVQGEFFIPNSQFYVSGSINRTDVKETAEAFGYSYSESTDGNGYSIEAG
FLPINGLLLAVGVADLSESVDPVQVTKHGFITNLANAAAVSGENDDTAVTLRAKYVSEIAGYYTNLEAQTYIGDETSYRL
GADLYLDPTLSIGLSFADSTADDSDTIFNIRAQKFITPQFALGVGYTTLDDADSYGINGTLRF
>WP_005006756.1 hypothetical protein [Acinetobacter bouvetii]
MKKLAIASALLSALAVTGTAHAYQAEVGASAGYIDPDNGGSGSEFGVNGTYYFNPVQTRNAPLAEAAFLDRASNVSVHAN
FADRGDVDDNTYGIGAEYYVPNSDFYLSGDVSRNNTEVRDFLGNKHDFDTTYYSAEVGYLPAPGFLVAAGVKGYDNDKDD
GADPTLRAKYVTTLSNGKDINLEAGASFGDLDEFNLAADYFIDKTFSVGADYYNNDLTDRSEVGINARKFFNQQVSLEGR
VGFGEAGSNDYNSFGLAAKYRF
>WP_068885853.1 putative porin [Acinetobacter sp. ANC 4603]
LKQIALATTLVATFGVAHAYQAEIKASYENTSFDGDNEDLDTFGISGKYYLNGVQRQNSPLAEAAFLGKASNIGLAYANS
SIDEDGADLEIDTIGLNGEFFIPNSQFYVSGSLNRSEATIEGEFGKVSDDNVGYALEAGYLPVDGLLIAAGVAKENLDPV
YLSQNGFIDTFSNISSVADETAVTLRAKYVTQIGNHFTNFEGATYFGDETAYRLGADLYIDPTLSVGVSFMDTTLNEFDT
VWSIRAQKFFTPALAVGLNYTTTDGADSFGINGTFRF
>WP_000731730.1 membrane protein [Acinetobacter baumannii]
MKKLAIASALLSALAVSGTANAYQAEVGGSYNYLDPDNGSSVSKFGVDGTYYFNPVQTRNAPLAEAAFLNRASNVNAHVN
YGDNSGTKDTQYGVGVEYFVPNSDFYLSGDVGRNEREIDNTNIDSKVTTYAAEVGYLSAPGLLLALGVKGYDEKDGKDGA
DPTVRAKYVTQVGQHDVNLEAYGAFGDLDEYKVRGDYYIDKTLSLGVDYYNNDLTDKDEFGINAKKFLNQQVSVEGRVGF
GDNDNTYGVRAAYRF
>WP_000748566.1 putative porin [Acinetobacter baumannii]
MKKSKFLFAIFTAVSAFNANAYQTEVGTMYEFTDMDGGEVNSFGINGKYYFNPVETKNYPLAEAAFLNKASNIGAGYTYS
KVEDDQDYAKLEYNSVGIVGEYFVPNTPLYLSGAFNRTKREVTVDDLGSVNDNGNGYAVEVGFLPTDDLLLAAGVTDLSE
SFDPVQASKYGFITSFANATTVTGEDDDTAVTLRAKYITQISGFYTNFEGQTYIGDETTYRLGADLYLDPTLSIGASFAD
STAEDSDTIFSLRAQKFFTPQVAVGLTYTTVDDANSFGINGTFRF
>WP_058951542.1 putative porin [Acinetobacter johnsonii]
LKQLALTTALIASFGTAHAYQAEINANYENTSFDGDSEDLDTFGISGKYYLNGVNTKNSPLAEAAFLSKASNIGLGYANS
SIDEDGADLEIDTVGLNGEFFIPNSQFYVSGSLNRSEVTVESEFGKASDDNVGYALEAGYLPVDGLLIAAGVAKENLDPM
YVSKNGFIDTFSNISAVADDTAVTLRAKYVTQIGNYFTNFEGATYFGDETAYRLGTDLYIDPTLSVGVSFMDTTFDDFDT
VWAVRAQKFFTPAIAVGLNYTTTEDADSYGINGTFRF
>WP_074383869.1 putative porin [Acinetobacter lwoffii]
FKKLALTTALLASLGTAHAYQAEIGGTIALVDPDNGDTSTGFAIDGTYYFNPVQVKNSPLNEAAFLNRASNINAAISYID
YDWFEETTFGVGVEYFVPNSDFYISGMIGQNQEKETGFEDFDTTVYAAELGYLPVPGLLVAVGLAGYDNDAGDDVDPTLR
AKYVSQVGAYDMNFEGGASFGDLDAYNLGADLYLDKTFSVGLGFSDSDLENSDVFTIRAKKFFTQQVSLEGSIDFADEGN
IFGVRGAYRF
>WP_004641522.1 putative porin [Acinetobacter haemolyticus]
MKKLAIASALLSVFAVTGTAHAYQAEVGASVGYIDPDKGSSGSDFAINGKYYFNPVQTRNAPLAEAAFLDRASNVSAEAV
WKDKGDTDDNTYGVGVEYFVPNSDFYVSGDVSRNILKLNHARDIKTTYYSAEVGYLPAPGFLVAVGAKGYDNKFDDGVDP
TIRAKYVTQVGGNDINLEAGAAFGDLDEFNLAADYYIDKTFSVGADYYDNDLSKQREFGVNARKFFNQQMSLEGRIGFGK
DRTVAKNDYNTFGVAAKYRF
>OFW71824.1 putative porin [Acinetobacter sp. RIFCSPHIGHO2_12_41_5]
LKQLALTTALIASFGTAHAYQAEINANYENTSFDGDSEDLDTFGISGKYYLNGVITKNSPLAEAAFLSKASNIGLGYANS
SIDEDGADLEIDTVGLNGEFFIPNSQFYVSGSLNRAEVTVESEFGKASDDNVGYALEAGYLPVDGLLIAAGVAKENLDPM
YVSKNGFIDTFSNISAVADDTAVTLRAKYVTQIGNHFTNFEGATYFGDETAYRLGADLYIDPTLSVGVSFMDTTFDDFDT
VWAVRAQKFFTPTIAVGLNYTTTEDADSYGINGTFRF
>WP_023896085.1 putative porin [Acinetobacter baumannii]
MKKSKFLFAIFTAVSAFNANAYQTEVGTMYEFTDMDGGEVNSFGINGKYYFNPVETKNYPLAEAAFLNKASNIGAGYTYS
KVEDDQDYAKLEYNSVGIVGEYFAPNTPLYLSGAFNRTKREVTVDDLGSVNDNGNGYAVEVGFLPTDGLLLAAGVTDLSE
SFDPVQASKYGFITSFANATTVTGEDDDTAVTLRAKYITQISGFYTNFEGQTYIGDETTYRLGADLYLDPTLSIGASFAD
STAEDSDTIFSLRAQKFFTPQVAVGLTYTTVDDANSFGINGTFRF
>WP_031968057.1 membrane protein [Acinetobacter baumannii]
MKKLAIASALLSALAVSGAANAYQAEVGGSYNYLDPDNGSSVSKFGVDGTYYFNPVQTRNAPLAEAAFLNRASNVNAHVN
YGDNSGTKDTQYGVGVEYFVPNSDFYLSGDVGRNEREIDNTNIDSKVTTYAAEVGYLQAPGLLLALGVKGYDEKDGKDGA
DPTVRAKYVTQVGQHDVNLEAYGAFGDLDEYKVRGDYYIDKTLSLGVDYYNNDLTDKDEFGINAKKFLNQQVSVEGRVGF
GDNDNTYGVRAAYRF
>WP_005060156.1 putative porin [Acinetobacter beijerinckii]
MKKLALVSALLSSIIGLNAHAYQTESFGAYEHIDMDGAKSNSAAISGKYYFKSVQTRSAPLAEAAFLDKASSIGGGYSYS
KIKDDEDLVDFQFNALGLESEIFIPDSQFYVSGALHRTNVKATVHGLGSESDNGNGYEFEAGFLPINGLLLAVGVADFSE
SMNPVKIAKYGFVTNFSNAAVVSGENDDTAVSLRAKYVSEIAGYYTNLEAQTYIGDETSYRLGADLYLDPTLSIGLSFAD
STADDSDTIFNIRAQKFITPQFALGVGYTTLDDADSYGINGTLRF
>WP_061524307.1 putative porin [Acinetobacter venetianus]
MKKLSLITALLSSCVALNANAYQTEATGAYEYVDMDGGKTNSAAISGKYYFNPVQTRNAPLAEAAFLDKASSIGGGYVYS
KLQDDEDFGDLQFNIIGVESEIFIPDTQFYISGALHRTNIKATINGLGSESDNGNGYEFEAGFLPVNGLLLAVGVADFSE
SINPVKIAKYGFVTNVSNAAVVSGDNDDTAVSLRAKYVSEVAGFYTNFEGVTYIGDETSYRLAADLYLDPTLSVGVSFAD
STADDSDSIFNIRAQKFFNPQFALGVGYTTTDGADSYGINGTFRF
>WP_067725471.1 putative porin [Acinetobacter sp. SFC]
MKKLAIASALLSALAVTGTANAYQAEVGAAAAYVDPDNGGSGSAFGVDGTYYFNPVQTRNAPLAEAAFLDRASNVNVQAT
FADRGDLDSNTYGIGAEVFVPNSDFYLSGNISQNETERFNVLGQKYDFDTTYYAAEVGYLPAPGLLIAAGLKGYDNDNDD
GVDPTLRAKYVTTLSNGKDINLEAGAAFGDLDEYNLAADYFIDKTLSVGADYHNNDLTDQSEFGINARKFINQQVSLEGR
VGFGEVGNNDYNSFGVAAKYRF
>WP_000748565.1 putative porin [Acinetobacter baumannii]
MKKSKFLFAIFTAVSAFNANAYQTEVGTMYEFTDMDGGEINSFGINGKYYFNPVETKNYPLAEAAFLNKASNIGAGYTYS
KVEDDQDYAKLEYNSVGIVGEYFVPNTTLYLSGAFNRTKREVTVDDLGSVNDNGNGYAVEVGFLPTDGLLLAAGVTDLSE
SFDPVQASKYGFITSFANATTVTGEDEDTAVTLRAKYITQISGFYTNFEGQTYIGDETTYRLGADLYLDPTLSIGASFAD
STAEDSDTIFSLRAQKFFTPQVAVGLTYTTVDDANSFGINGTFRF
>WP_019385613.1 putative porin [Acinetobacter venetianus]
MKKLSLITALLSSCVALNANAYQTEATGAYEYVDMDGGKTNSAAISGKYYFNPVQTRNAPLAEAAFLDKASSIGGGYAYS
KLQDDEDFGDLQFNIIGVESEIFIPDTQFYISGALHRTNIKATINGLGSESDNGNGYEFEAGFLPVNGLLLAVGVADFSE
SINPVKVAKYGFVTNVSNAAVVSGDNDDTAVSLRAKYVSEVAGFYTNFEGVTYIGDETSYRLAADLYLDPTLSVGVSFAD
STADDSDSIFNIRAQKFFNPQFALGVGYTTTDGADSYGINGTFRF
>WP_004878036.1 putative porin [Acinetobacter venetianus]
MKKLSLITALLSSCVALNANAYQTEATGAYEYVDMDGGKTNSAAISGKYYFNPVQTRNAPLAEAAFLDKASNIGGGYAYS
KLQDDEDFGDLQFNIIGVEGEIFIPDTQFYVSGALHRTNIKATINGLGSESDNGNGYEFEAGFLPVNGLLLAVGVADFSE
SINPVKVAKYGFVTNVSNAAVVSGDNDDTAVSLRAKYVSEVAGFYTNFEGVTYIGDETSYRLAADLYLDQTLSVGVSFAD
STADDSDSIFNIRAQKFFNPQFALGVGYTTTDGADSYGINGTFRF
>WP_076878049.1 putative porin [Alkanindiges sp. H1]
MKKLFLATALLASMTAANAYQTEVNASYENIDLDESDVNTFGIAGTYYINPVNVGNTPLAEAAFLNKASNISLGYVNASL
EEEENILGVNVKSKLDLDVLGLAGEFYVPNSQFYVSAAVNQTQTTTKASAAGFSASEDDDGTGYAVEVGYLPMTGLLLAV
GATDMSESVNPLQVMKNGFVYGWGAAGVSGEDTAATLRAKYVTAVGNNNINLESQFLIGDETAYRLAGDLYLDPTLSIGA
SFADSTEDDSDSIFGVRAQKFITPVAAVGIGYSTTDGADSFGINGTFRF
>WP_068885852.1 putative porin [Acinetobacter sp. ANC 4603]
MKKLAIASALLSALAITGTAHAYQAEVGASAGYIDPDNGSSGSEFGVNGTYYFNPVQTRNAPLAEAAFLDRASNVSAHAN
FADRGNVDDNNYGIGAEYYVPNSDFYLSGDVSRNNTEVRDVFGNKHDFDTTYYAAEVGYLAAPGFLIAAGLKGYDNDNDD
GVDPTLRAKYVTTLSNGKDINLEAGAAFGDLDEYNLKADYFIDKTFSVGADYYNNDLNDQSEVGINARKFFNQQVSLEGR
VGFGEQGNNDYNSFGVAAKYRF
>WP_061397224.1 putative porin [Acinetobacter haemolyticus]
MKKLSLITALLSSCVALNANAYQTEATGAYEYVDMDGGKTNSAAISGKYYFNPVQTRNAPLAEAAFLDKASNIGGGYAYS
KLQDDEDFGDLQFNIIGVEGEIFIPDTQFYVSGALHRTNIKATINGLGSESDNGNGYEFEAGFLPVNGLLLAVGVADFSE
SINPVKVAKYGFVTNVSNAAVVSGDNDDTAVSLRAKYVSEVAGFYTNFEGVTYIGDETSYRLAADLYLDQTLSVGVSFAD
STTDDSDSIFNIRAQKFFNPQFALGVGYTTTDGADSYGINGTFRF
>WP_074947603.1 putative porin [Acinetobacter bohemicus]
MKKLAIASAVLSALVLTGTAHAYQAEVGASAAYLDPDHGGSGSAFGVDGTYYFNPVQTRNAPLAEAAFLDRASNVNAHAT
FADRGDVDNNTYGVGAEFYVPNSDFYLGGDISRNNAEYRNALGQKYDFDTTYYAAEVGYLPAPGLLIAAGVKGYDNDNDD
GVDPTLRAKYVTTLSNGKDINLEAGAAFGDLDEYNLAADYFIDKTLSIGADYSNNDLTDQSEFGINARKFLNQQVSLEGR
VGFGEVGNNDYNSFGVAAKYRF
>WP_039620207.1 putative porin [Acinetobacter harbinensis]
MKKLAIASALLSALAVTGTAHAYQSEVGASAAYIDPDNGSSGNAFGIDGTYYFNPVQTRNAPLAEAAFLDRASNVNAHAT
FADRGDTDDNTYGIGAEYYVPNSDFYLGGDVSRNNTEYRIAGQKFDLDTTYYAAEVGYLPAPGLLIALGLKGYDNDNDDG
VDPTLRAKYVTQLSNGNDINLEAGASFGDLDEFNVAADYFIDKTLSVGVDYYNNDLADQNEFGINARKFFNQQVSLEGRV
GFGEIGNNDYNSFGLAAKYRF
>WP_065184865.1 putative porin [Acinetobacter baumannii]
MKKSKFLFAIFTAVSAFNANAYQTEVGTMYEFTDMDGGEVNSFGINGKYYFNPVETKNYSLAEAAFLNKASNIGAGYTYS
KVEDDQDYAKLEYNSVGIVGEYFVPNTPLYLSGAFNRTKREVTVDGLGSVNDNGNGYAVEVGFLPTDGLLLAAGVTDLSE
SFDPVQASKYGFITSFANATTVTGEDDDTAVTLRAKYITQISGFYTNFEGQTYIGDETTYRLGADLYLDPTLSIGASFAD
STAEDSDTIFSLRVQKFFTPQVAVGLTYTTVDDANSFGINGTFRF
>WP_038346307.1 putative porin [Acinetobacter sp. A47]
MKKFTLIAALIGASLSITSHAYQFEANGSYEYANLDDGKGNSGVITGKYYFNPVQTRQAPLAEAAFLNKASNLGGGYAYS
KLKDDEGFGDLQFNILGVQGEFYIPDSQFYLSGALHRTNLKTTIKGMGSDSHKGDGYSLEAGFLPIHGLLLAVGVADLSD
SLNPVQVAQYGFINNLSNAALVSGDNNDTAVSLRAKYVSQIGGYYTNLEALSYIGDETSYRLGADLYLDPTLSIGLSFAD
STAKDSDSVFNLRAQKFITPQFALGVGYSTTDGADAYGLNGTLRF
>WP_034170238.1 membrane protein [Acinetobacter sp. YZS-X1-1]
MKKLAITSALLSAIAMTGTAAHAYQAEIGASAGVVDPDNGGTSGSFGVDGTYYFNPVQTRNAPLAEAAFLDRASNVKAEY
QYNEIGDSEAHRYGVGAEYFVPNSDFYLSGNVNGHDLQDNDDLENDLTTYAAEVGYLPAPGLLIAAGVKGWDNDDDDGVD
PTLRAKYVTTLSNGKDINLEAGAAFGDLDEYNLAADYFIDKTLSVGADYHNNDITDKSEFGINARKFINQQVSLEGRVGF
GEQFNNDYNTFGVAAKYRF
>WP_016162404.1 putative porin [Acinetobacter sp. CIP 110321]
MKKLSLLATLVSAGFAINAHAYQTEANGAYEHINMDEGKGNSAVISGKYYFNSVQTRNAPLAEAAFLDKASNIGGGYAYS
KLKDDEDFGDLQFNIIGFQGEFYVPNSQFYLSGALHRTNVKATINGVGSNSENGDGYSLEAGFLPINGLLLAVGVADLSD
SLNPVQVAQYGFSNTLSNAAIVSGENNDTAVSLRAKYVSQIGGYYTNFEALSYIGDETTYRLGADLYLDPTLSVGISFAD
STADDSDSVFNIHAQKFFTPQFALGIGYTTTDGVDSYGLNGTVRF
>WP_005017857.1 MULTISPECIES: membrane protein [Acinetobacter]
MKKLAIASALLSALAVTGTANAYQAEVGASASYVDPDNGDSGSAFGVNGTYYFNPVQTRNAPLAEAAFLDRASNVSAFAT
FADRGDVDDNRYGVGAEYFVPNSDFYLSGNVSRQDIERDTPIGTVDYDTTYYGAEVGYLPAPGLLIAAGLKGYDNDNDDG
VDPTLRAKYVTTLSNGKDINLEAGAAFGDLDEYNLAADYFIDKTFSIGADYYNNDLTDSNEFGVNARKFINQQVSLEGRV
GFGEAGNNDYNSFGVAAKYRF
>WP_004650762.1 hypothetical protein [Acinetobacter bohemicus]
MKKLAIASAVLSALVLTGTAHAYQAEVGASAAYLDPDHGGSGNAFGVDGTYYFNPVQTRNAPLAEAAFLDRASNVNAHAT
FADRGDVDNNTYGVGAEFYVPNSDFYLGGDISRNNAEYRNALGQKYDFDTTYYAAEVGYLPAPGLLIAAGVKGYDNDNDD
GVDPTLRAKYVTTLSNGKDINLEAGAAFGDLDEYNLAADYFIDKTLSIGADYSNNDLTDQSEFGINARKFLNQQVSLEGR
VGFGEVGNNDYNSFGVAAKYRF
>WP_004781512.1 MULTISPECIES: hypothetical protein [Acinetobacter]
MKKLAIASALLSAVALTGTAAHAYQVEVGASAGLTDPDNGSSSGSFGVDGTYYFNPVETRNAPLAEAAFLDRASNVKAQY
QYDDYDSSERHRYGVGAEYFVPNSDFYLSGSVGRDDSKYDNAPDFDETVYSAEVGYLPAPGLLIAAGVKGYDNDYDDGVD
PTLRAKYVTTLSNGKDINLEAGAAFGDLDEYNLKADYFIDKTLSVGADYQSKDNGPYDSNEFGVSARKFFNEQVSLEGRV
GFGEIGNQDYNKFGLAAKYRF
>WP_053579272.1 hypothetical protein [Acinetobacter sp. TTH0-4]
MKKLAIASALLSAIAVTGTAHAYQAEVGASAGLIDPDNGSSSGSFGVDGTYYFNPVQTRNAPMAEAAFLDRASNVNAHIN
YNEVGDDEVTKYGVGAEYYVPNSDFYLSGNVGRQDVDYAGGGDSDTTLYGAEVGYLPAPGLLIAAGLKGYDNDNNDGVDP
TIRAKYVTQLSNGNDINLEAGAAFGDLDEYNLAADYFIDKSFSVGADYYNNDLSDNSEFGVNARKFFTQQVSLEGRIGFG
EVGNNDYNKFGVAAKYRF
>WP_023012673.1 MULTISPECIES: putative porin [Acinetobacter]
MKKLSLITALLSSCVALNANAYQTEATGAYEYVDMDGGKTNSAAISGKYYFNPVQTRNAPLAEAAFLDKASSIGGGYAYS
KLQDDEDFGDLQFNIIGVEGEIFIPDTQFYVSGALHRTNIKATINGLGSESDNGNGYEFEAGFLPVNGLLLAVGVADFSE
SINPVKVAKYGFVTNVSNAAVVSGDNDDTAVSLRAKYVSEVAGFYTNFEGVTYIGDETSYRLAADLYLDQTLSVGVSFAD
STADDSDSIFNIRAQKFFNPQFALGVGYTTTDGADSYGINGTFRF
>WP_067869310.1 putative porin [Acinetobacter sp. SFB]
MKKLAIASALLSALAVTGTANAYQAEVGAAAAYVDPDNGSSGSAFGVNGTYYFNPVQTRNAPLAEAAFLDRASNVNAQAT
FADRGDVDDNTYGIGAEVYVPNSDFYLSGNISQNQTERYDFLGQKFDFDTTYYAAEVGYLPAPGLLIAAGLKGYDNDYDD
GVDPTLRAKYVTTLSNGKDINLEAGAAFGDLDEYNLAADYFIDKTLSVGADYHNNDLVDQSEFGINARKFINQQVSLEGR
VGFGEIGNNDYNSFGVAAKYRF
>WP_063454402.1 putative porin [Acinetobacter johnsonii]
LKQLALTTALIASFGTAHAYQAEINANYENTSFDGDSEDLDTFGISGKYYLNGVNTKNSPLAEAAFLSKASNIGLGYANS
SIDEDGADLEIDTVGLNGEFFIPNSQFYVSGSLNRSEVTVESEFGKASDDNVGYALEAGYLPVDGLLIAAGVAKENLDPM
YVSKNGFIDTFSNISAVADDTAVTLRAKYVTQIGNYFTNFEGATYFGDETAYRLGADLYIYPTLSVGVSFMDTTFDDFDT
VWAVRAQKFFTPAIAVGLNYTTTEDADSYGINGTFRF
>WP_067727874.1 putative porin [Acinetobacter sp. NCu2D-2]
MKKLAIASALLSALAISGTANAYQAEVGASAGLIDPDNGSSSGSFGVDGKYYFNPVQTRNAPLAEAAFLDRASNVGAKYQ
YDEVGDDERHQYGVSAEYFVPNSDFYVSGNVGRDDRKYASGADFDETVYGAEVGYLPAPGLLIAAGVKGYDNDYDDGVDP
TLRAKYVTTLSNGKDINLEAGAAFGDLDEYNLAADYYIDKTLSVGVDYYSKDTGPADTNEFGVSARKFFTSQVSLEGRVG
FGEIGNNDYNKFGVAAKYRF
>SDY40228.1 Putative general porin [Acinetobacter kyonggiensis]
MKKLAIASAVLSALVLTGTAHAYQAEVGASAAYLDPDNGGSGNAFGVDGTYYFNPVQTRNAPLAEAAFLDRASNVNAHAT
FADQGDVDNNTYGIGAEFYVPNSDFYLGGDISRNNAEYRNALGQKYDFDTTYYAAEVGYLPAPGLLIAAGVKGYDNDKDD
GVDPTLRAKYVTTLSNGKDINLEAGAAFGDLDEYNLAADYFIDKTLSIGADYRNNDLTDQSEFGINARKFLNQQVSLEGR
VGFGEVGNNDYNSFGVAAKYRF
>WP_004781510.1 MULTISPECIES: hypothetical protein [Acinetobacter]
LKKLTLATALIASLGTAHAYQAEVGGTIALVDPDNGDTSTGFAIDGTYYFNPVQVKNSPLNEAAFLNRASNINAAVSYID
YDLFDVTTFNVGVEYFVPNSDFYVSGNIGQSSTDTPIGDDDTTIYSAELGYLPVPGLLLAVGLAGYNNDAGDDVDPTLRA
KYVTQVGQYDMNFEGGASFGDLDAYSLGADLYLDKTFSVGLGYSDSDIDNSDVFTIRAKKFFNQQVSLEGSIDFADEGNI
FGVRGAYRF
>WP_034703585.1 membrane protein [Acinetobacter baumannii]
MKKLAIASALLSAVALTGTAAHAYQVEVGASAGLTDPDNGSSSGSFGVDGTYYFNPVETRNAPLAEAAFLDRASNVKAQY
QYDDYDSSERHRYGVGAEYFVPNSDFYLSGSVGRDDSKYDYAPDFDETVYSAEVGYLPAPGLLIAAGVKGYDNDYDDGVD
PTLRAKYVTTLSNGKDINLEAGAAFGDLDEYNLKADYFIDKTLSVGADYQSKDNGPYDSNEFGVSARKFFNEQVSLEGRV
GFGEIGNQDYNKFGLAAKYRF
>WP_005087169.1 putative porin [Acinetobacter haemolyticus]
MKKLSLITALLSSFIGFNANAYQAEVTGAYEYTYIKDSELDSHRVNTVSVAGKYYFNPVQTRNAPLAEAAFLDKASNIGL
GYTYAKESGQYPITNIIGTLLADVDFKQEFNSLGINGEFFIPNTQFYIAGSLHRTEIDATLKALGYSYKFASDDGNGYSI
EAGFLPINGLLFAVGLTDLSKSFDPIQAAKYGYITTYVNAATVSGEDDDKAVTLRAKYVSEIAGYYTNFEAQSYIGDETT
YRLAADLYLDPTLSVGISIADSTADESDSIFSIRAQKFFTPQVAVSVGYTTIDGANSYGINGTFRF
>WP_068975607.1 putative porin [Acinetobacter sp. WCHA60]
MKKLTIASAVFSALVMTGTAHAYQAEVGGSYTYNDPDDFDATHQFGVDGTYYFKPVQTRNSPLNEAAFLDRASNVKANVN
YANNDGVKDTQYGAGLEYYVPGSDFYVSGRVGRDEYEVDNTPIDRKVTTYGAEVGYLPTAGLLLALGVTGYDEKHGDDGA
DPTVRAKYVTKVGQYDANFEAFGAFGDLDEYKVRGDLYLDKTLSVGADYYNNDLTNRDEFGISAKKFFNQNVSLEGRVGF
GDDYNTYGVRAGYRF
>ETR81075.1 hypothetical protein M214_3909 [Acinetobacter baumannii CI86]
AIFTAVSAFNANAYQTEVGTMYEFTDMDGGEVNSFGINGKYYFNPVETKNYPLAEAAFLNKASNIGAGYTYSKVEDDQDY
AKLEYNSVGIVGEYFVPNTPLYLSGAFNRTKREVTVDDLGSVNDNGNGYAVEVGFLPTDGLLLAAGVTDLSESFDPVQAS
KYGFITSFANATTVTGEDDDTAVTLRAKYITQISGFYTNFEGQTYIGDETTYRLGADLYLDPTLSIGASFADSTAEDSDT
IFSLRAQKFFTPQVAVGLTYTTVDDANSFGINGTFRF
>WP_007481354.1 MULTISPECIES: putative porin [Acinetobacter]
MKKLSLITALLSSCVALNANAYQTEATGAYEYVDIDGGKTNSAAISGKYYFNPVQTRNAPLAEAAFLDKASSIGGGYAYS
KLQDDEDFGDLQFNIIGVESEIFIPDTQFYVSGALHRTNIKATINGLGSESDNGNGYEFEAGFLPVNGLLLAVGVADFSE
SINPVKVAKYGFVTNVSNAAVVSGDNDDTAVSLRAKYVSEVAGFYTNFEGVTYIGDETSYRLAADLYLDQTLSVGVSFAD
STADDSDSIFNIRAQKFFNPQFALGVGYTTTDGADSYGINGTFRF
>WP_067761595.1 putative porin [Acinetobacter gandensis]
MKKLAIASALLSALAITGTAHAYQAEVGASAGYIDPDNGSSGSEFGVNGTYYFNPVQTRNAPLAEAAFLNRASNVNAHAT
FADRGNVDDNTYGVGIEYFVPNSDFYVSGDVSRNNVEVDTAVGTIDNDTTYYAAEVGYLPAPGFLVAAGLKGWDNDDDDG
VDPTLRAKYVTTLSNGKDINLEAGAAFGDLDEFNLAADYFIDKTFSVGADYYNNDVTDRNEVGINARKFFNQQVSLEGRV
GFGEVGNNDYNSFGVAAKYRF
>WP_074383870.1 putative porin [Acinetobacter lwoffii]
MKKLAIASALLSAMALTGTAAHAYQTEIGASAGVVDQDVGGTNGSFGVDGTYYFNPVQTRNAPLAEAAFLDRASNVSAQY
QYDEVGNNDRHRYGVGAEYFVPNSDFYLSGNIGRDDYENFDETVYGAEIGYLPAPGLLIAAGLKGYDNDYDDGVDPTLRA
KYVTTLSNGKDINLEAGAGFGDLDEYNLAADYFIDKTLSVGVDYASKDLGPTDTNEFGISARKFINQQVSLEGRVGFGEV
GNNDYNKFGVAAKYRF
>WP_075314427.1 putative porin [Acinetobacter haemolyticus]
MKKLSLITALLSSFIGFNANAYQAESTIAYEHIDMDDGKGNGVVITGKYYFSPIQTRNAPLAEAAFLNKASNIGGGFAYN
KLEDDEDLLELQFNSLGVTGEVFIPDTQFYVSGALYRTNTKITVPLLGSDSKAHNGYALEAGFLPINGLLFAAGIADLSK
TLNPVQLSQYGFVSNFMNSTTVSGEDDDKAVTLRAKYVTQLGAYYTNFEAQSYFGDETTYRLAADLYLDPTLSVGVSIAD
STADESDSIFSIRAQKFFTPQVAVGVGYTTIDGADSFGINGTFRF
>WP_064102613.1 putative porin [Acinetobacter sp. SFA]
LKKLALATALIASLGTAHAYQAELNAGYENTDLDGFSDDVNTFSIGGKYYLNGVQVKNSPLAEAAFLGRASNIGLAYAHA
NTDDEGAELKIDTVGINGEFFIPDSQFYVAGSLNRAEVTVENEFGKVSDDNTGYAVEAGYLPINGLLLAVGISKENIDAY
QAGKKGFINTFSSASALADDTAFTLRAKYVTLIGNHYANFEASTAFGDETAYGVAADLYIDPTLSVGVSINDTTLEDFDT
VFSVRAQKFFTPAIAAGVNYTTTDGADSFGINGTFRF
>WP_067662107.1 hypothetical protein [Acinetobacter sp. TGL-Y2]
MKKLAIASALLSALAVTGTANAYQAEVGASAGLIDPDNGSSSGSFGVDGTYYFNPVQTRNSPLAEAAFLDRASNVNAQFN
YDEVGDAEATKYGVGAEYYVPNSDFYVSGNVARQDIEYPNGADFDTTLYGAEVGYLPAPGLLIAAGLKGYDNDYDDGVDP
TLRAKYVTTLSNGKAINLEAGAAFGDLDEFNLAADYFIDQSLSVGADYYSNDLNDNSEFGISARKFFNQQVSVEGRVGFG
DVASNDYNKFGLAAKYRF
>SDC71242.1 Putative general porin [Acinetobacter kookii]
MKKLAIASALLSALAVTGTANAYQAEVGAAASYIDPDNGSSGSAFGVDGTYYFNPVQTRNAPLAEAAFLDRASNVNAHAT
FADRGDVDDNTYGVGAEFYVPNSDFYLGGDVSRNNTEYRDVLGQKYDFDTTYYSAEVGYLPAPGLLIAAGVKGYDNDNDD
GVDPTLRAKYVTQLSNGKDINLEAGASFGDLDEFNLAADYFIDKSLSVGADYYNNDLTDQNEFGVNARKFFNQQVSLEGR
VGFGEVGNNDYNSFGVAAKYRF
>WP_075912062.1 putative porin, partial [Acinetobacter baumannii]
NANAYQTEVGTMYEFTDMDGGEVNSFGINGKYYFNPVETKNYPLAEAAFLNKASNIGAGYTYSKVEDDQDYAKLEYNSVG
IVGEYFVPNTPLYLSGAFNRTKREVTVDDLGSVNDNGNGYAVEVGFLPTDGLLLAAGVTDLSESFDPVQASKYGFITSFA
NATTVTGEDDDTAVTLRAKYITQISGFYTNFEGQTYIGDETTYRLGADLYLDPTLSIGASFADSTAEDSDTIFSLRAQKF
FTPQVAVGLTYTTVDDANSFGINGAFRF
>WP_034703586.1 membrane protein [Acinetobacter baumannii]
LKKLALATALIASLGTAHAYQAEVGGTIALVDPDNGDTSTGFAIDGTYYFNPVQVKNSPLNEAAFLNRASNINAAVSYID
YDLYDETTFGVGVEYFVPNSDFYVSGTIGNINRDSGFADGDTTFYSAELGYLPVPGLLLAVGLAGYDNDAGDDVDPTLRA
KYVTQVGQYDMNFEGGASFGDLDAYSLGADLYLDKTFSVGLGYSDSDINNSDVFTIRAKKFFNQQVSLEGSIDFAEEGNI
FGVRGAYRF
>WP_038346306.1 membrane protein [Acinetobacter sp. A47]
MKKLAIASALLSAIAVTGTAHAYQAEVGGSYTYKDQDRFGDSDRFSVDGTYYFNPVQTRNAPLAEAAFLDRASNVSAQYA
HEKDDAIKDNHYGAGIEYFVPNSDFYLSGNIGREEVKPNSKYLNDNKIKINHYAGEVGYLPAPGLLVAAGAKTVDVKDGD
RETSPTLRAKYVTKVGQNDINLEAYSAFGDNKEVTLKGDYFIDKTLSVGVDYQKLKYDDTLVDSNEWGISAKKFFNQQVS
LEGRVGFGNDKSYIDNDYTSFGLRAAYRF
>WP_075874440.1 putative porin, partial [Acinetobacter baumannii]
MKKSKFLFAIFTAVSAFNANAYQTEVGTMYEFTDMDGGEVNSFGINGKYYFNPVETKNYPLAEAAFLNKASNIGAGYTYS
KVEDDQDYAKLEYNSVGIVGEYFVPNTPLYLSGAFNRTKREVTVDDLGSVNDNGNGYAVEVGFLPTDGLLLAAGVTDLSE
SFDPVQASKYGFITSFANATTVTGEDDDTAVTLRAKYITQISGFYTNFEGQTYIGDETTYRLGADLYLDPTLSIGASFAD
STAEDSDTIFSLRAQKFFTPQVAVGLTYTTVDDANSFGIN
>WP_008942151.1 MULTISPECIES: putative porin [Acinetobacter]
MKKLSLITALLSSFIGFNANAYQAEVTGAYEYTYIKDSELDSHRVNTVSVAGKYYFNPVQTRNAPLAEAAYLDKASNIGL
GYTYAKESGQYPITNIIGTPLADVDFKQEFNSLGINGEFFIPNTQFYIAGSLHRTEIDATLKALGYSYKFASDDGNGYSI
EAGFLPINGLLFAVGLTDLSKSFDPIQAAKYGYITTYVNAATVSGEDDDKAVTLRAKYVSEIAGYYTNFEAQSYIGDETT
YRLAADLYLDPTLSVGISIADSTADESDSIFSIRAQKFFTPQVAVSVGYTTIDGANSYGINGTFRF
>WP_064095052.1 putative porin [Acinetobacter sp. SFD]
LKKLALTTALIASLGTAHAYQAELNAGYENTDLDGFSDDVNTFSIGGKYYLNGVQVKNSPLAEAAFLGRASNIGLAYAHA
NTDDEGAELKIDSVGINGEFFIPDSQFYVAGSLNRAEVTVENEFGKVSDDNTGYAVEAGYLPINGLLLAVGVSKENIDAY
QAGKKGFINTFSSASALADDTAFTLRAKYVTLIGNHYANFEASTAFGDETAYGVAADLYIDPTLSVGVSINDTTLEDFDT
VFSVRAQKFFTPAIAAGVNYTTTDGADSFGINGTFRF
>WP_016658746.1 putative porin [Acinetobacter indicus]
LKQLALATALIASLGTAHAYQAEINAGYENTDIDNLGDVDTFSIGGKYYLNGVQVKNSPLAEAAFLGKASNIGLAYANAS
IEDEGAELEIDTVGINGEFFIPNSQFYVAGSINRAEVTVETEFGTASDDNTGYAIEAGYLPINGLLLAAGVSKENIDAQQ
AAKKGFINTLSTSTALADDTAVTLRAKYVTLVGNHYANFEAAAGFGDETAYGVAADLYIDPTLSVGVSVNDATLDDFDAV
FSVRAQKFFTPAIAAGVNYTTTDGADSIGINGTFRF
>WP_004657176.1 hypothetical protein [Acinetobacter sp. NIPH 809]
MKKLAIASALLSAIAVTGTAHAYQAEVGGSYTYKDQDRFGDSDRFSIDGKYYFNPVQTRNAPLAEAAFLDRASNVKAQYA
YEKDDAFKNNQYGAGIEYFIPNSDFYLSGNIGREEIKPNSKYATDEDKLKINHYSAEVGYLPAPGLLVAAGAKTVDVKDG
DRETSPTLRAKYVTQVGQNDVNLEAYTAFGDNKEVKLKGDYFIDKTLSVGVDYQKLDYDNTFINSNEWGISAKKFFNQQV
SLEGRVGFGNDKSYIDNDYTSFGLRGAYRF
>WP_005275568.1 hypothetical protein [Acinetobacter sp. NIPH 1859]
MKKLAIASALLSAIAVTGTAHAYQAEVGGSYTYKDQDRFGDSDRFSVDGKYYFNPVQTRNAPLAEAAFLDRASNVSAQYA
YEKDDAIKNNQYGAGIEYFVPNSDFYLSGNIGREEIKPNSNYLDGKVKINHYAGEVGYLPAPGLLIAAGAKTVDVKDGDR
ETSPTLRAKYVTKVGQNDVNLEAYSAFGDNKEVKLKGDYFIDKTLSVGVDYQKLKYDDTIINSNEWGISAKKFFNQQVSL
EGRVGFGNDKSYIDNDYTSFGLRAAYRF
>WP_016542648.1 hypothetical protein [Acinetobacter gyllenbergii]
MKKLAIASALLSAIAVTGTAHAYQAEVGGSYTYKDQDRFGDSDRFSVDGKYYFNPVQTRNAPLAEAAFLDRASNVKAQYA
YEKDDAFKNNQYGAGIEYFVPNSDFYLSGNIGREEIKPNSKYATDEDKLKINHYSAEVGYLPAPGLLVAAGAKTVDVKDG
DRETSPTLRAKYVTQVGQNDVNLEAYTAFGDNKEVKLKGDYFIDKTLSVGVDYQKLKYDDTIVNSNEWGISAKKFFNQQV
SLEGRVGFGNDKSYIDNDYTSFGLRGAYRF
>WP_067662109.1 hypothetical protein [Acinetobacter sp. TGL-Y2]
FKKIVLATAIIASLGTAHAYQAEVGGTISLVDPDQGDTSAGFAVDGTYYFNPVQVKNNPLNEAAFLDRASNVNGAISYID
YDLSDITTFGAGVEYFVPNSDFYVSANIGQTQLGSDGSEDFDTTTYSAEVGYLPAPGLLVAVGLTGFDNDLGDDVDPTLR
AKYVTQVGAYDMNFEGAATFGDINAYGLGADLYLDKTFSVGAGFSGSDADGVDDDVFNIRAKKFFTQQISLEGSVNFADA
GNVFGVRGAYRF
>WP_016651341.1 MULTISPECIES: hypothetical protein [Acinetobacter]
MKKLAIASALLSAIAVTGTAHAYQAEVGGSYTYKDQDRFGDSDRFSVDGKYYFNPVQTRNAPLAEAAFLDRASNVSAQYA
YEKDDAIKNNQYGAGIEYFVPNSDFYLSGNIGREEIKPNSNYLDGKVKVNHYAGEVGYLPAPGLLIAAGAKTVDVKDGDR
ETSPTLRAKYVTKVGQNDVNLEAYSAFGDNKEVKLKGDYFIDKTLSVGVDYQKLKYDDTIINSNEWGISAKKFFNQQVSL
EGRVGFGNDKSYIDNDYTSFGLRAAYRF
>WP_005275566.1 putative porin [Acinetobacter sp. NIPH 1859]
MKNLNLLAVLVSACFAINAHAYQTEANGAYEHINMDDGKGNSAVISGKYYFNPVQTRNVPLAEAAFLDKASNIGGGYAYS
KLKDDQEFGDLQFNMLGLQGEFYVPNTQFYLSGALHRTNVKATINGIGSDSKKSDGYNLEAGFLPISGLLLAVGVADLSD
SLNPVQVAQYGFTNALSNAAIVSGENDDTAVSLRAKYVAQIGGYYTNFEALSYIGDETTYRLGADLYLDPTLNVGVSFAD
STAKDSDSVFNIHAQKFFTPQFALGVGYTTTDGVDAFALNGTVRF
>EZF13599.1 hypothetical protein BA71_03078 [Acinetobacter baumannii LAC-4]
QSPFYLKNVDTAKGPLAEAAFLNQASSVSLGYSYQQYDQNNVNYHIGTYGVKGEAYVPTPYLPVYASATYNHTDVDGKNN
NSKDDNGDRYALEVGAMLLPNFLMTVGYTSVANQFALDNFGIIGNGIYSAVNQTAAIQNDQDAVTARAKYVGPIDGTNMA
IGFEAAGAFGQENQYGLKTDLYLTPKLSVGATFVGNDGSADIKGNDLGEFRQAWGGNVNYFITPALAVGASYMKADVKNA
STSYDTQTIGLNTKFRF
>WP_057692001.1 putative porin, partial [Acinetobacter baumannii]
NANAYQTEVGTMYEFTDMDGGEVNSFGINGKYYFNPVETKNYPLAEAAFLNKASNIGAGYTYSKVEDDQDYAKLEYNSVG
IVGEYFVPNTPLYLSGAFNRTKREVTVDDLGSVNDNGNGYAVEVGFLPTDGLLLAAGVTDLSESFDPVQASKYGFITSFA
NATTVTGEDDDTAVTLRAKYITQISGFYTNFEGQTYIGDETTYRLGADLYLDPTLSIGASFADSTAEDSDTIFSLRAQKF
FTPQVAVGLTYTTVDDANSFGINGAFR
>WP_005238170.1 MULTISPECIES: membrane protein [Acinetobacter]
MKKLAIASALLSAIAVTGTAHAYQAEVGGSYTYKDQDRFGDSDRFSVDGKYYFNPVQTRNAPLAEAAFLDRASNVSAQYA
YEKDDAIKNNQYGAGIEYFVPNSDFYLSGTIGREEIKPNSNYLDGKVKINHYAGEVGYLPAPGLLIAAGAKTVDVKDGDR
ETSPTLRAKYVTKVGQNDVNLEAYSAFGDNKEVKLKGDYFIDKTLSVGVDYQKLKYDDTIVNSNEWGISAKKFFNQQVSL
EGRVGFGNDKSYIDNDYTSFGLRAAYRF
>WP_016162403.1 hypothetical protein [Acinetobacter sp. CIP 110321]
MKKLAIASALLSAIAVTGTAHAYQAEVGGSYTYKDQDRFGDSDRFSVDGKYYFNPVQTRNAPLAEAAFLDRASNVKAQYA
YEKDDAFKNNQYGAGIEYFVPNSDFYLSGNIGREEIKPNSKYATDEDKLKINHYSAEVGYLPAPGLLVAAGAKTVDVKDG
DRETSPTLRAKYVTKMGQNDVNLEAYTAFGDNKEVKLKGDYFIDKTLSVGVDYQKLKYDDTIINSNEWGISAKKFFNQQV
SLEGRVGFGNDKSYIDNDYTSFGIRGAYRF
>WP_004776230.1 MULTISPECIES: hypothetical protein [Acinetobacter]
MKKLAIASALLSALAVTGTAHAYQAEVGGSYTYKDQDRFGDNDRFSVDGKYYFNPVQTRNAPLAEAAFLDRASNVKAQYA
HEEDDAFKNNQYGAGIEYFVPNSDFYLSGNIGREEIKPNSKYATDEDKLKINHYSGEVGYLPAPGLLVAAGAKTVDVKDG
DRETSPTLRAKYVTQVGQNDVNLEAYTAFGDNKEVKLKGDYFIDKTLSVGVDYQKLKYDDTIVNSNEWGISAKKFFNQQV
SLEGRVGFGNDKSYIDNDYTSFGLRGAYRF
>WP_019385612.1 putative porin [Acinetobacter venetianus]
MKKLAIASALLSAIAVTGTAHAYQAEVGGSYTYKDQDRFGDSDRFSVDGKYYFNPVQTRNAPLAEAAFLDRASNVSAQYA
HEEDDATKNDQYGAGIEYFVPNSDFYLSGNIGREEIKPNSKYLDNKVKVNHYSGEVGYLPVPGLLVAAGAKTVDVKDGDR
ETSPTLRAKYVTKLGQNDVNLEAYSAFGDNKEVKLKGDYFIDKTLSVGVDYQKLDYDNTPINSNEWGISAKKFFNQQVSL
EGRVGFGNDKSYVDNDYTSFGLRAAYRF
>WP_018679386.1 putative porin [Acinetobacter tjernbergiae]
MNKLSLITAILSSFIGFNANAYQTEVNGSYEHTEIEEGKINTVTVSGQYYFNPVETRNAPLAEAAFLDKASNLGLGYAYA
KQSGQMGFSENELFWNSPAITANYKQEFNIIGLNGEFYIPDSQFYISGSLNKTDVKNTAEVFGYSESESTDGTDYSVEAG
FLPINGLLLAVGITDLSESVDPTQVTKHGFITTLANAAVVTGEDEDTAVSLRAKYVSEIGGYYTNFEAQTYIGDETTYRL
GADLYLDPTLSIGLSFADSTADDSDSIFNIRAQKFITSQFALGVGYTTVEDVDSYGINGTFRF
>WP_004803637.1 MULTISPECIES: hypothetical protein [Acinetobacter]
MKKLAIASALLSAIAVTGTAHAYQAEVGGSYTYKDQDRFGDNDRFSVDGKYYFNPVQTRNAPLAEAAFLDRASNVKAQYA
HEKDDAFKNNQYGAGIEYFVPNSDFYLSGNIGREEIKPNSKYATDEDKLKINHYSAEVGYLPAPGLLVAAGAKTVDVKDG
DRDTSPTLRAKYVTKVGQNDVNLEAYTAFGDSKEVKLKGDYFIDKTLSVGVDYQKLKYDDTIVNSNEWGISAKKFFNQQV
SLEGRVGFGNDKSYIDNDYTSFGIRGAYRF
>WP_005297535.1 hypothetical protein [Acinetobacter sp. NIPH 2100]
MKKLAIASALLSAIAVTGTAHAYQAEVGGSYTYKDQDRFGDSDRFSVDGKYYFNPVQTRNAPLAEAAFLDRASNVKAQYA
HEEDDAIKNNQYGAGIEYFVPNSDFYLSGNIGREEIKPNSKYLDNKVKINHYAGEVGYLPAPGLLVAAGAKTVDVKDGDR
ETSPTLRAKYVTKVGQNDVNLEAYSAFGDNKEVKLKGDYFIDKTLSVGVDYQKLKYDNTIINSNEWGISAKKFFNQQVSL
EGRVGFGNDKSYVDNDYTSFGLRGAYRF
>WP_061524306.1 putative porin [Acinetobacter venetianus]
MKKLAIASALLSAIAVTGTAHAYQAEVGGSYTYKDQDRFGDSDHFSVDGKYYFNPVQTRNAPLAEAAFLDRASNVSAQYA
HEEDDATKNDQYGAGIEYFVPNSDFYLSGNIGREEIKPNSKYLDNKVKVNHYSGEVGYLPVPGLLVAAGAKTVDVKDGDR
ETSPTLRAKYVTKLGQNDVNLEAYSAFGDNKEVKLKGDYFIDKTLSVGVDYQKLDYDNTPINSNEWGISAKKFFNQQVSL
EGRVGFGNDKSYVDNDYTSFGLRAAYRF
>WP_005317392.1 hypothetical protein [Acinetobacter sp. ANC 3880]
MKKLAIASALLSAIAVTGTAHAYQAEVGGSYTYKDQDRFGDNDRFSVDGKYYFNPVQTRNAPLAEAAFLDRASNVKAQYA
HEKDDAFKNNQYGAGIEYFVPNSDFYLSGNIGREEIKPNSKYATDEDKLKINHYSAEVGYLPAPGLLVAAGAKTVDVKDG
DRETSPTLRAKYVTKVGQNDVNLEAYTAFGDNKEVKLKGDYFIDKTLSVGVDYQKLDYDNTFINSNEWGISAKKFFNQQV
SLEGRVGFGNDKSYIDNDYTSFGIRGAYRF
>WP_004756917.1 MULTISPECIES: hypothetical protein [Acinetobacter]
MKKLAIASALLSAIAVTGTAHAYQAEVGGSYTYKDQDRFGDSDRFSVDGKYYFNPVQTRNAPLAEAAFLDRASNVKAQYA
HEKDDAFKNNQYGAGIEYFVPNSDFYLSGNIGREEIKPNSKYATDEDKLKINHYSAEVGYLPAPGLLVAAGAKTVDVKDG
DRDTSPTLRAKYVTKVGQNDVNLEAYTAFGDSKEVKLKGDYFIDKTLSVGVDYQKLKYDDTIVNSNEWGISAKKFFNQQV
SLEGRVGFGNDKSYIDNDYTSFGIRGAYRF
>WP_005147640.1 hypothetical protein [Acinetobacter sp. ANC 3929]
MKKLAIASALLSAIAVTGTAHAYQAEVGGSYTYKDQDRFGDSDRFSVDGKYYFNPVQTRNAPLAEAAFLDRASNVKAQYA
YEKDDAFKNNQYGAGIEYFVPNSDFYLSGNIGREEIKPNSKYATDEDKLKINHYSAEVGYLPAPGLLVAAGAKTVDVKDG
DRETSPTLRAKYVTKMGQNDVNLEAYTAFGDNKEVKLKGDYFIDKTLSVGVDYQKLDYDNTFINSNEWGISAKKFFNQQV
SLEGRVGFGNDKSYIDNDYTSFGLRGAYRF
>WP_005185851.1 MULTISPECIES: hypothetical protein [Acinetobacter]
MKKLAIASALLSAIAVTGTAHAYQAEVGGSYTYKDQDRFGDNDRFSVDGKYYFNPVQTRNAPLAEAAFLDRASNVKAQYA
HEEDDAFKNNQYGAGIEYFVPNSDFYLSGNIGREEIKPNSKYATDEDKLKINHYAAEVGYLPAPGLLVAAGAKTVDVKDG
DRETSPTLRAKYVTKMGQNDVNLEAYTAFGDNKEVKLKGDYFIDKTLSVGVDYQKLDYDNTFINSNEWGISAKKFFNQQV
SLEGRVGFGNDKSYIDNDYTSFGLRGAYRF
>WP_070074534.1 putative porin [Acinetobacter proteolyticus]
MKKLAIASALLSALAVTGTAHAYQAEVGGSYTYTDWDDFDGTHSFGVDGTYYFNPVQTRNAPLAEAAFLNRSSNVKAKIN
YADNNGIKDSQYGVGVEYFVPNSDFYLSGNLGRNELEVDNTSIDQKVTTYAAEVGYLPAPGLLLALGVKGYDEKNGKDGA
DPTVRAKYVTQVGGNDINLEAYGAFGDLDEYRVKGDYYLDKTLSVGADYYNNDLTDRDEWGISAKKFLNQQVSLEGRVGF
GDDYNTYGIRGAYRF
>WP_034170239.1 membrane protein [Acinetobacter sp. YZS-X1-1]
LKKLTLATALIASLGTAHAYQAEVGGTIALVDPDNGDTSTGFAIDGTYYFNPVQVKNSPLNEAAFLNRASNINAAVSYID
YDLYDETTFGVGVEYFVANSDFYVSGTIGNINRDSGFADGDTTFYSAELGYLPVPGLLLAVGLAGYDNDAGDDVDPTLRA
KYVTQVGQYDMNFEGGASFGDIDTYNLGADLYLDKTFSVGLGFSDSDLEGNDVFTIRAKKFFNQQVSLEGSINFADNADI
FGIRGAYRF
>WP_016651340.1 MULTISPECIES: putative porin [Acinetobacter]
MKNLNLLAVLMSACFAINAHAYQTEASGAYEHINMDDGKGNSAVISAKYYFNPVQTRNVPWAEAAFLDKASNIGGGYAYS
KLKDDQDFGDLQFNMLGLQGEFYVPNTQFYLSGALHRTNVKVTINGIGSDSKKSDGYNLEAGFLPISGLLLAVGVADLSD
SLNPVQVAQYGFTSTLSNAAIVSGENDDTAVSLRAKYVAQIGGYYTNFEALSYIGDETTYRLGADLYLDPTLNVGVSFAD
STAKDSDSVFNIHAQKFFTPQFALGVGYTTTDGVDAFALNGTVRF
>WP_009510210.1 hypothetical protein [Acinetobacter sp. WC-323]
MKKLAIASALLSALAVTGTAHAYQAEVGGSYTYTDWDDFDGTHNFGVDGTYYFNPVQTRNAPLAEAAFLNRASNAKAKVN
YADNNGIKNSQYGVGVEYFVPNSDFYLSGNIGRDELEVDNTSIDKKVTTYGAEIGYLPAPGLLLALGVKGYDEKHGKDGA
DPTVRAKYVTQVGGNDINLEAYGAFGDLDEYRVKGDYYLDKTLSVGADYYNNDLTDRDEWGISAKKFLNQQVSVEGRVGF
GDDYNTYGIRGAYRF
>WP_004909885.1 membrane protein [Acinetobacter junii]
MKKLAIASALLSALAVTGTAHAYQAEVGGSYTYTDWDQFDSTHSFGVDGTYYFNPVQTRNAPLAEAAFLNRSSNVNAKVN
YADNDGVKNSQYGVGVEYFVPNSDFYLSGNLGRDELEVDNLPIDQKVTTYSAEVGYLPAPGLLLALGVKGYDEKDGEDGA
DPTVRAKYVTQVGANDVNLEAYGAFGDLDEYGVKGDFYLDKTLSVGADYYNNDLTKRDEWGISAKKFLNQQVSLEGRVGF
GDDYNTYGIRGAYRF
>OFW43149.1 putative porin [Acinetobacter sp. GWC1_38_13]
MKKLSLITALLTSCIGVNANAYQTQLMGAYEYTYIKDSEMDSHRVNTASVNGKYYFNPVQTRNAPLAEAAFLDKTSNIGL
GYTYAEESGIYSFVNFGGIPQINVDFKQEFNSIGLNGEFYIPNTQFYISGSLHRTDIEAIAKSYNESYKFASDDGNGYSA
EVGFLPTHGMLLAVGVADLSKSFDPIQAAQYGFITTYSNAVAITGEEDEDTAITLRAKYVSPIAGYYTNFEAQSYIGDET
TYRLAADLYLDPTLSVGIAFADSTAEDADTIFSIRAQKFFTPTFAVGVGYTGIDGANSYGINGTFRY
>WP_004964918.1 putative porin [Acinetobacter junii]
MKKLSLITALLTSCIGLNANAYQTQLMGAYEYTYIKNSEMDSHRVNTASVNGKYYFNPVQTRNAPLAEAAFLDKTSNIGL
GYTYAEESGIYSFVNFGGIPQINVDFKQEFNSIGLNGEFYIPNTQFYISGSLHRTDIEAIAKSYNESYKFASDDGNGYSA
EVGFLPTHGMLLAVGVADLSKSFDPIQAAQYGFITTYSNAVAITGEDDEDTAITLRAKYVSPIAGYYTNFEAQSYIGDET
TYRLAADLYLDPTLSVGIAFADSTAEDADTIFSIRAQKFFTPTFAVGVGYTGIDGANSYGINGTFRY
>WP_004951331.1 hypothetical protein [Acinetobacter junii]
MKKLAIASALLSALAVTGTAHAYQAEVGGSYTYTDWDQFDSTHSFGVDGTYYFNPVQTRNAPLAEAAFLNRSSNVNAKVN
YADNDGVKNSQYGVGVEYFVPNSDFYLSGNLGRDELEVDNLPIDQKVTTYSAEVGYLPAPGLLLALGVKGYDEKDGKDGA
DPTVRAKYVTQVGANDVNLEAYGAFGDLDEYGVKGDFYLDKTLSVGADYYNNDLTKRDEWGISAKKFLNQQVSLEGRVGF
GDDYNTYGIRGAYRF
>WP_065993135.1 putative porin [Acinetobacter sp. WCHA30]
GTANAYQAEVGGSYTYTDWDDFDATHQFGVDGTYYFNPVQTRNAPLNEAAFLDRASNVKAHVNYADNDGVKDSQYGAGVE
YFVPGSDFYLSGNVGRDELEVDNTNIDSKITTYGAEVGYLPAPGLLLAVGLTGYDAKDGDDGVDPTVRAKYVTQVGQYDA
NFEAYGAFGDLDEYKVRGDLYLDKTLSVGADYYNNDLTERDEFGISAKKFLNQNVSVEGRVGFGDDYNTYGVRAGYRF
>WP_005052474.1 hypothetical protein [Acinetobacter beijerinckii]
MKKLAIASALLSALAVTGTAHAYQAEVGGSYTYTDPDHYDNTHSFGVDGTYYFNPVQTRNAPLAEAAFLNRASNVKANVN
YANNSGVKDTKYGAGVEYFVPNSDFYLSGNVGRTELEVDKSFVDQKVTTYGAEVGYLPAPGLLLALGVKGYDEKDGKDGA
DPTVRAKYVTQVGGNDINLEAYGAFGDLDEYQVKGDYYLDKTLSVGADYYNNDLTKRDEWGISAKKFLNQQVSLEGRVGL
GDDYNTYGIRGAYRF
>WP_046739811.1 membrane protein [Acinetobacter sp. AG1]
MKKLAIASALLSAIAVTGTAHAYQAEVGGSYTYTDPDHYDNTHSFGVDGTYYFNPVQTRNAPLAEAAFLNRASNVKANVN
YADNSGVKDTKYGAGVEYFVPNSDFYLSGNVGRTELEVDNTAIDQKVTTYGAEVGYLPAPGLLLALGVKGYDEKNGKDGA
DPTVRAKYVTQVGGKDVNLEAYGAFGDLDEYRVKGDYYLDKTLSVGADYYNNDLTNRDEWGISAKKFLNQQVSLEGRVGF
GDDYNTYGIRGAYRF
>WP_004769952.1 MULTISPECIES: hypothetical protein [Acinetobacter]
MKKLAIASALLSVLAVTGTAHAYQAEVGGSYTYTDWDDFDSTNNFGVDGTYYFNPVQTRNAPLAEAAFLNRASNVNAKID
YASNSGVKNSEYGAGVEYFVPNSDFYLSGRLGRTELEVDNTPVDRKVTTYGAEVGYLPAPGLLLALGVTGYDEKDGKDGA
DPTVRAKYVTQVGGNDVNLEAYGAFGDLDEYRVKGDYYLDKTLSVGADYYNNDLTDRDEWGISAKKFFNQQVSLEGRIGF
GDDYNTYGIRGAYRF
>WP_005238167.1 MULTISPECIES: putative porin [Acinetobacter]
MKNLNLLAVLVSACFAINAHAYQTEANGAYEHINMDDGKGNSAVISAKYYFNPVHTRNVPWAEAAFLDKASNLGGGYAYS
KLKDDQDFGDLQFNMLGLQGEFYVPNTQFYLSGALHRTNVKATINGIGSDSKKSDGYNLEAGFLPISGLLLAVGVADLSD
SLNPVQVAQYGFSSTLSNTAIVSGENDDTAVSLRAKYVAQIGGYYTNFEALSYIGDETTYRLGADLYLDPTLNVGVSFAD
STAKDSDSIFNIHAQKFFTPQFALGVGYTTTDGMDAFALNGTVRF
>WP_004878034.1 hypothetical protein [Acinetobacter venetianus]
MKKLAIASALLSALAVTGTAHAYQAEVGGSYTYSDWDDFDATHSFGVDGKYYFNPVQTRNAPLAEAAFVNRASNVSAKVN
YADNNGIKDSQYGVGVEYFVPNSDFYLSGNLGRNELEVDNTSIDQKVTTYAAEVGYLPAPGLLLALGVKGYDEKDGKDGA
DPTVRAKYVTQVGGNDINLEAYGAFGDLDEYRVKGDYYLDKTLSVGADYYNNDLTNRDEWGISAKKFLNQQVSLEGRVGF
GDDYNTYGVRAAYRF
>WP_005060152.1 hypothetical protein [Acinetobacter beijerinckii]
MKKLAIASALLSALAVTGTAHAYQAEVGGSYTYTDWDDFDGTHSFGVDGKYYFNPVQTRNAPLAEAAFLNRASNVNAKVN
YANNNGVKDSQYGVGVEYFVPNSDFYLSGNIGRNEFEVDNSFVDQKVTTYGAEVGYLPAPGLLLALGVKGYDEKDGKDGA
DPTVRAKYVTQVGGNDINLEAYGAFGDLDEYRVKGDYYLDKTLSVGADYYNNDLTNRDEWGISAKKFLNQQVSLEGRVGL
GDDYNTYGIRGAYRF
>WP_004659907.1 hypothetical protein [Acinetobacter sp. NIPH 236]
MKKLAIASALLSAIAVTGTAHAYQAEVGGSYTYTDPDHYDNTHSFGVDGTYYFNPVQTRNAPLAEAAFLNRASNVKANVN
YADNSGVKDTKYGAGVEYFVPNSDFYLSGNVGRSELEVDNTAIDQKVTTYGAEVGYLPAPGLLLALGVKGYDEKNGKDGA
DPTVRAKYVTQVGGKDVNLEAYGAFGDLDEYRVKGDYYLDKTLSVGADYYNNDLTNRDEWGISAKKFLNQQVSLEGRVGF
GDDYNTYGIRGAYRF
>WP_007481353.1 MULTISPECIES: membrane protein [Acinetobacter]
MKKLAIASALLSALAVTGTAHAYQAEVGGSYTYSDWDDFDATHSFGVDGKYYFNPVQTRNAPLAEAAFVNRASNVSAKVN
YADNNGIKDSQYGVGVEYYVPNSDFYLSGNLGRNELEVDNTSIDQKVTTYAAEVGYLPAPGLLLALGVKGYDEKDGKDGA
DPTVRAKYVTQVGGNDINLEAYGAFGDLDEYRVKGDYYLDKTLSVGADYYNNDLTNRDEWGISAKKFLNQQVSLEGRVGF
GDDYNTYGVRAAYRF
>WP_004951329.1 putative porin [Acinetobacter junii]
MKKLSLITALLTSCIGLNANAYQTQLMGAYEYTYIKDSEMDSHRVNTASVNGKYYFNPVQTRNAPLAEAAFLDKTSNIGL
GYTYAEESGIYSFVNFGGIPQINVDFKQEFNSIGLNGEFYIPNTQFYISGSLHRTDIEAIAKSYNESYKFASDDGNGYSA
EVGFLPTHGMLLAVGVADLSKSFDPIQAAQYGFITTYSNAVAITGEDDEDTAITLRAKYVSPIAGYYTNFEAQSYIGDET
TYRLAADIYLDPTLSVGIAFADSTAEDADTIFSIRAQKFFTPTFAVGIGYTGIDGANSYGINGTFRY
>WP_061397225.1 hypothetical protein [Acinetobacter haemolyticus]
MKKLAIASALLSAFAVTGTAHAYQAEVGGSYTYSDWDDFDATHSFGVDGKYYFNPVQTRNAPLAEAAFVNRASNVSAKVN
YADNNGIKDSQYGVGVEYFVPNSDFYLSGNLGRNELEVDNTSIDQKVTTYAAEVGYLPAPGLLLALGVKGYDEKDGKDGA
DPTVRAKYVTQVGGNDINLEAYGAFGDLDEYRVKGDYYLDKTLSVGADYYNNDLTNRDEWGISAKKFLNQQVSLEGRVGF
GDDYNTYGVRAAYRF
>WP_058870496.1 hypothetical protein [Acinetobacter johnsonii]
LKKIALTTALIASFGTAHAYQAEIGGTIAVADPDHGDTSIGFGVDGTYYFNPVQVKNSPLNEAAFLNRSSNLNGEVSYID
YDLYEVTAFNVGLEYFIPNSDFYLNGNIGQTKHEADGVEDLDTTIYSAEVGYLPVPGLLIAAGLLGYDNDYGDDVDPTLR
AKYVTQVGAYDMNFEGGASFGDIDAYSFGADLYLDKTLSVGLGFSDTDGKDADVFTIRAKKFFTQQVSLEGAIDFADDGN
VFGLRGAYRF
>WP_034588675.1 membrane protein [Acinetobacter sp. HR7]
KKIALTTALLASLGTAHAYQTEVGGTIEILDRDRGGSDVGFAIDGTYYFNPVQIKNSPLNEAAFLNRASNVNGALSYIDD
SDTFGIHAGIEYFVPNSDFYLNGSISHFDNDLGDLTSYAAEVGYLPVPGLLVALGLIGISEDDADDEIDPTLRAKYVTQV
SAYDMNFEAGASFGDIDAYNLGADLYLDKTFSVGLGFSDSDLDGTDVFTIRAKKFFTQQFSLEGAIAFGDDADIFGVRGA
YRF
>WP_005219284.1 hypothetical protein [Acinetobacter sp. ANC 3862]
MKKLAIASALLSAIAVTGTAHAYQAEVGGSYTYTDPDHYDNTHSFGVDGTYYFNPVQTRNAPLAEAAFLNRASNVKANVN
YTDNSGVKDTKYGAGVEYFVPNSDFYLSGNVGRSEREVDNTAIDQKVTTYGAEVGYLPAPGLLLALGVKGYDEKNGKDGA
DPTVRAKYVTQVGGKDVNLEAYGAFGDLDEYRVKGDYYLDKTLSVGADYYNNDLTNRDEWGISAKKFLNQQVSLEGRVGF
GDDYNTYGIRGAYRF
>WP_050041153.1 hypothetical protein [Acinetobacter parvus]
MKKLAIASALLSAIAVTGTAHAYQAEVGGSYTYTDPDHYDNTHSFGVDGTYYFNPVQTRNAPLAEAAFLNRASNVKANVN
YADNSGVKDTKYGASVEYFVPNSDFYLSGNVGRSELEVDNTAIDQKVTTYGAEVGYLPAPGLLLALGVKGYDEKNGKDGA
DPTVRAKYVTQVGGKDVNLEAYGAFGDLDEYRVKGDYYLDKTLSVGADYYNNDLTNRDEWGISAKKFLNQQVSLEGRVGF
GDDYNTYGIRGAYRF
>WP_025095599.1 membrane protein [Acinetobacter soli]
VGTAHAYQAEVGGSLDYLDPDNSSSVTKFGVDGTYYFNPVQTRNSPLAEAAFLDRASNVSAQVKYGDNSGTKDTKYGVGA
EYYVPNTDFYLSGNVAREELEYDNINVSNKVTTYGAEVGYLPAPGLLVALGVKGYDVKDGKDGADPTIRAKYVTQVGQHD
VNLEAYGGFGDLDEYSVRGDYYLDKTLSLGVDYYNNDLTDKDEWGINAKKFLSQQVSVEGRVGFGDNYNTYGVRAAYRF
>WP_004678994.1 hypothetical protein [Acinetobacter parvus]
MKKLAIASALLSAIAVTGTAHAYQAEVGGSYTYTDWDDFDSTNNFGVDGTYYFNPVQTRNAPLAEAAFLNRASNVKANVN
YADNSGVKDTKYGAGVEYFVPNSDFYLSGNVGRSELEVDNTAIDQKVTTYGAEVGYLPAPGLLLALGVKGYDEKNGKDGA
DPTVRAKYVTQVGGKDINLEAYGAFGDLDEYRVKGDYYLDKTLSVGADYYNNDLTNRDEWGISAKKFLNQQVSLEGRVGF
GDDYNTYGIRGAYRF
>EIM38801.1 putative porin [Acinetobacter sp. HA]
LKKIVLVTALLGTFGLSHAYQTEVGGNLIYIDPDQGDSAIGFGLDGTYYFNPVQVKNAPFNEAAFLNRASNVNGGFAYIS
NDDIDTTSLGAGVELFVPNSDFYISADISHNETEVELGPVTAESDLTTYGAEVGYLPVPGLLLAAGLRGWDNDNDDGVDP
TLRAKYVAPLAGNDINLEAYFGLGDLDEFSLRGDYYFDKTFSVGVDYYDNDVYDEFGINAKKFFSPQMSLEGRIGLGDDE
DSFSVRAAYRF
>WP_018679387.1 membrane protein [Acinetobacter tjernbergiae]
MKKLAIASALLSALAVTGTAHAYQAEVGGSYTYTDQDHFDSTHSFGVDGTYYFNPVQTRNAPLAEAAFLNRASNVKAKVD
YANNNGVKDSQYGAGVEYFVPNSDFYLSGNLGRSEFEVDKAAIDQKVTTYGAEVGYLPAPGLLLALGVKGYDEKNGKDGA
DPTVRAKYVTQVGGKDINLEAYGAFGDLDEYRVKGDYYLDKTLSVGADYYNNDLTKRDEWGISAKKFLNQQVSLEGRVGF
GDDYNTYGIRGAYRF
>WP_005095058.1 hypothetical protein [Acinetobacter lwoffii]
LKKLTLATALLASLGTAHAYQTEVGASIDLIDRDQGGSDVGFAIDGTYYFNSVQVKNSPLNEAAFLNRASNVNGALSYQD
DSDTFGIDAGIEYFVPNSDFYLSADISHSDNDFGDQTGYTAEVGYLPVPGLLVALGLVGISQDDADDEIDPTLRAKYVTQ
VGQYDMNFEGGASFGDIDAYNLGADLYLDKTFSVGLGFSDSDLEGKDVFTIRAKKFFNQQVSLEGSIDFGDNTDIFGVRG
AYRF
>WP_004909887.1 putative porin [Acinetobacter junii]
MKKLSLITALLTSCIGLNANAYQTQLMGAYEYTYIKDSEMDSHRVNTASLNGKYYFNPVQKRNAPLAEAAFLDKTSNIGL
GYTYAEESGIYSFVNFGGIPQINVDFKQEFNSIGLNGEFYIPNTQFYISGSLHRTDIEAIAKSYNESYKFASDDGNGYSA
EVGFLPTHGMLLAVGVADLSKSFDPIQAAQYGFITTYSNAVAITGEDDEDTAITLRAKYVSPIAGYYTNFEAQSYIGDET
TYRLTADLYLDPTLSVGIAFADSTAEDADTIFSIRAQKFFTPTFAVGVGYTGIDGANSYGINGTFRY
>WP_071320183.1 putative porin [Acinetobacter sp. LCT-H3]
FKKIALITALFAACGMTNAYQAELNIGYENTDIDNAGDLDTLFINGKYYLNGVQSKGSPLAEAAFMDKASNIGLGYANAS
GDGDEDIDVIGISGEFFIPNTQFYVSGALNKVDFANEDNTGYAIELGYLPINGLLLAAGLANENIDPVQVANYGFTTNFL
NALTVGDDTAVSLRAKYVTQIGNHYTNFEGLTYIGDETTYRLAADLYIDPTFSVGVSLADSTADDSDTIFGIRTQKFFTP
TIAAGLNYTTTDGADSFGINGTFRF
>WP_004691713.1 hypothetical protein [Acinetobacter johnsonii]
LKKIALTTALIASFGTAHAYQAEIGGTIAVADPDHGDTSIGFGVDGTYYFNPVQIKNSPLNEAAFLNRSSNLNGEVSYID
YDYYEVTDFNVGLEYFIPNSDFYLNGNIGQTKHEADGVEDLDTTIYSAEVGYLPVPGLLIAAGLLGYDNDYGDDVDPTLR
AKYVTQVGAYDMNFEGGASFGDIDAYSFGADLYVDKTLSVGLGFSDTDGKDADVFTIRAKKFFTQQVSLEGAIDFADDGN
VFGLRGAYRF
>ENV45694.1 hypothetical protein F955_00698 [Acinetobacter schindleri CIP 107287]
LKKIVLVTALLGTFGLSHAYQTEVGGNLIYIDPDQGDSAIGFGLDGTYYFNPVQVKNAPFNEAAFLNRASNVNGGFAYIS
NDDIDTTSLGAGVELFVPNSDFYISADISHNETEVELGPVTAESDLTTYGAEVGYLPVPGLLLAAGLRGWDNDNDDGVDP
TLRAKYVAPLAGNDINLEAYFGLGDLDEFSLRGDYYFDKTFSIGVDYYDNDVYDEFGINAKKFFSPQMSLEGRIGLGDDE
DSFSVRAAYRF
>WP_032057964.1 membrane protein, partial [Acinetobacter baumannii]
MKKLGLATAVLLAMTGAHAYQFEVQGQSEYVDTTANDKNYTGDVAGTFYLKNVDTAKGPLAEAAFLNQASSVSLGYSYQQ
YDQNNGLNYRVGTYGVKGEAYVPTPYLPVYASATYNHTDVDGKNAISRDDQGDRYALEVGAMLLPNFLMAVGYTSVANQF
ALDNFGIMGNGIYSAVNQTAAIQNDQDAVTARAKYVGPIDGTNMAIGFEA
>WP_004813728.1 putative porin [Acinetobacter schindleri]
FKKIALITALFAACGITNAYQAELNIGYENTDIDNAGDLDTLFINGKYYLNGVQIKGSPLAEAAFMDKASNIGLGYANAS
GDGDEDIDVIGISGEFFIPNTQFYVSGALNKVDFANEDNTGYAIELGYLPINGLLLAAGLANENIDPVQVANYGFTTNFL
NALTVGDDTAVSLRAKYVTQISNHFTNFEGLTYIGDETTYRLAADIYIDPTFSVGVSLADSTADDSDTIFGIRIQKFFTP
TIAAGLNYTKTDGADSFGINGTFRF
>WP_000272881.1 putative porin [Acinetobacter baumannii]
YEFTDMDGGEVNSFGINGKYYFNPVETKNYPLAEAAFLNKASNIGAGYTYSKVEDDQDYAKLEYNSVGIVGEYFVPNTPL
YLSGAFNRTKREVTVDDLGSVNDNGNGYAVEVGFLPTDGLLLAAGVTDLSESFDPVQASKYGFITSFANATTVTGEDDDT
AVTLRAKYITQISGFYTNFEGQTYIGDETTYRLGADLYLDPTLSIGASFADSTAEDSDTIFSLRAQKFFTPQVAVGLTYT
TVDDANSFGINGAFRF
>WP_042891086.1 putative porin [Acinetobacter junii]
MKNLSLITALLTSCFGLNANAYQTQLMGAYEYTYIKDSEMDSHRVNTASVNGKYYFNPVQTRNAPLAEAAFLDKTSNIGL
GYTYAEESGIYSFVNFGGIPQINVDFKQEFNSIGVNGEFYIPNTQFYISGSLHRTDIEAIAKSYNESYKFASDDGNGYSA
ELGFLPTHGMLLAVGVADLSKSFDPIQAAQYGFITTYSNAVAITGEEDEDTAITLRAKYVSPIAGYYTNFEAQSYIGDET
TYRLAADLYLDPTLSVGIAFADSTTEDADTIFSIRAQKFFTPTFAVGIGYTGIDGANSYGINGTFRY
>WP_004870007.1 hypothetical protein [Acinetobacter gerneri]
MKKLVISTALLSALALTGTAHAYQAEVGGSYTYTDWDDFDGTHNFGVDGTYYFNPVQTRNSPLNEAAFLDRASNVKAHVD
YADNNGIKNTEYGAGAEVFIPNSDFYVSGNVSRDETKVKKTDIDNKVTYYGAEVGYLPAPGLLLALGLKGYDAKNGDDGV
DPTVRAKYVTQVGQHDVNLEAFGAFGDLDEFKVRGDYYIDKTLSVGVDYYNNDLTDYDEWGVSAKKFFNQNVSLEGRVGF
GDDANSYGVRAAYRF
>WP_005227880.1 MULTISPECIES: hypothetical protein [Acinetobacter]
MKKLAIASALLSALAVTGTAHAYQAEVGGSYNYLDPDHGNSVSKFGVDGTYYFNPVQTRNAPLAEAAFLNRASNVDAHVN
YGDNSGTKDTQYGVGIEYYVPNSDFYLSGDVGRQEREIDKINYDQKLTTYAAEVGYLPAPGLLLALGVKGYDEKNGKDGA
DPTVRAKYVTQVGGNDINLEAYGAFGDLDEYRVKGDYYLDKTLSVGADYYNNDLTDKDEWGINAKKFLNQQVSVEGRIGF
GDNDKNYGVRAAYRF
>WP_035265808.1 membrane protein [Acinetobacter sp. Ver3]
FKKITLATALIASLGTAHAYQAEVGATAKLIDPDNGSNSAGFALDGTYYFNPVQIKNSPLNEAAFLNRSSNVNAQVSYDD
FDVNEYWNYGVGVEYFVPNTDFYLNANISQETEKAPNTPDFDITFYKVEAGYFLAPSLLVAAGLRGWDHDYDDGIDPTIR
AKYVTQIGANDVNLEAGAAFGDLDEFSLRGDYYIDKTLSVGVDYFNQDFNGGSFDEFGVNAKKFFNQQVSVEGRIGFADD
GNTFAIRGAYRF
>WP_076752898.1 putative porin [Acinetobacter schindleri]
FKKIALITALFAACGMTNAYQAELNIGYENTDIDNVGDLDTLFINGKYYLNGVQIKGSPLAEAAFMDKASNIGLGYANAS
GDGDEDIDVIGISGEFFIPNTQFYASGALNKVDFANEDNTGYAIELGYLPINGLLLAAGLANENIDPVQVANYGFTTNFL
NALTVGDDTAVSLRAKYVTQIGNHFTNFEGLTYIGDETTYRLAADIYIDPTFSVGVSLADSTADDSDTIFGIRTQKFFTP
TIAAGLNYTTTDGADSFGINGTFRF
>WP_004933950.1 MULTISPECIES: hypothetical protein [Acinetobacter]
VGTAHAYQAEVGGSLDYLDPDNSSSVTKFGVDGTYYFNPVQTRNSPLAEAAFLDRASNVSAQVKYGDNSGTKDTQYGVGA
EYYVPNTDFYVSGNVARQELEYDNINAERKKTTYGAEVGYLPAPGLLVALGVKGYDVKGGNDGADPTIRAKYVTQVGQHD
VNLEAYGGFGDLDEFSVRGDYYLDKTLSVGVDYYNDDTLDKDEWGINAKKFLSQQVSVEGRVGFGDNYNTYGVRAAYRF
>WP_034592709.1 membrane protein [Acinetobacter sp. HA]
LKKIVLVTALLGTFGLSHAYQTEVGGNLIYIDPDQGDSAIGFGLDGTYYFNPVQVKNAPFNEAAFLNRASNVNGGFAYIS
NDDIDTTSLGAGVELFVPNSDFYISADISHNETEVELGPVTAESDLTTYGAEVGYLPVPGLLLAAGLRGWDNDNDDGVDP
TLRAKYVAPLAGNDINLEAYFGLGDLDEFSLRGDYYFDKTFSVGVDYYDNDVYDEFGINAKKFFSPQMSLEGRIGLGDDE
DSFSVRAAYRF
>WP_026056717.1 membrane protein [Acinetobacter schindleri]
LKKIVLVTALLGTFGLSHAYQTEVGGNLIYIDPDQGDSAIGFGLDGTYYFNPVQVKNAPFNEAAFLNRASNVNGGFAYIS
NDDIDTTSLGAGVELFVPNSDFYISADISHNETEVELGPVTAESDLTTYGAEVGYLPVPGLLLAAGLRGWDNDNDDGVDP
TLRAKYVAPLAGNDINLEAYFGLGDLDEFSLRGDYYFDKTFSIGVDYYDNDVYDEFGINAKKFFSPQMSLEGRIGLGDDE
DSFSVRAAYRF
>WP_016654653.1 putative porin [Acinetobacter rudis]
MKKLAILTAIVSASVFSVSAQAYQAEVGGSYSYTDRDQGNDTHNFAVDGTYYFKPVQTRNSPLNEAAFLDRASNVNADLR
YGDNKGTKDTNFNAGIEYFVPGTDFYVSGHAGRDETKINKIDYKNRVATYGAEVGYLPTPGLLLALGVTGYEQKLDQGNY
RKKTDGADPTVRAKYVTQVGNYDMNFEAAGAFGDLDEYSVRSDLYLDKTLSVGVDYYNNDLTKADEWGVSAKKFFNQNVS
LEGRAGFGDNDNTYSVRAAYRF
>WP_004978255.1 hypothetical protein [Acinetobacter johnsonii]
LKKIALTTALIASFGTAHAYQAEIGGTIAVADPDHGDTSIGFGVDGTYYFNPVQVKNSPLNEAAFLNRSSNLNGEVSYID
YDYYEVTDFNFGLEYFIPNSDFYLNGNIGQTKHEADGVEDLDTTIYSAEVGYLPVPGLLVAAGLFGYDNDNGDDVDPTLR
AKYVTQVGAYDMNFEGGAVFGDIDYYNLDADLYLNKTFSVGLGFSDTDEKDAEKFTIRAKKFFTQQVSLEGSIDFADEDN
VFGLRGAYRF
>WP_000731729.1 outer membrane protein [Acinetobacter baumannii]
MKKLAIASALLSALAVSGTANAYQAEVGGSYNYLDPDNGSSVSKFGVDGTYYFNPVQTRNAPLAEAAFLNRASNVNAHVN
YGDNSGTKDTQYGVGVEYFVPNSDFYLSGDVGRNEREIDNTNIDSKVTTYAAEVGYLPAPGLLLALGVKGYDEKDGKDGA
DPTVRAKYVTQVGQHDVNLEAYGAFGDLDEYKVRGDYYIDKTLSLGVDYYNNDLTDKDEFGINAKKFLNQQVSVEGRVGF
GDNDNTYGVRAAYRF
>WP_039047795.1 putative porin [Acinetobacter junii]
MKNLSLITALLTSCFGLNANAYQTQLMGAYEYTYIKDSEMDSHRVNTASVNGKYYFNPVQTRNAPLAEAAFLDKTSNIGL
GYTYAEESGIYSFVNFGGIPQINVDFKQEFNSIGVNGEFYIPNTQFYISGSLHRTDIEAIAKSYNESYKFASDDGNGYSA
ELGFLPTHGMLLAVGVADLSKSFDPIQAAQYGFITTYSNAVAITGEDDEDTAITLRAKYVSPLAAYYTNFEAQSYIGDET
TYRLAADLYLDPTLSVGIAFADSTAEDADTIFSIRAQKFFTPTFAVGIGYTGIDGANSYGINGTFRY
>WP_032011015.1 membrane protein [Acinetobacter sp. 1179249]
MKKLAIASALLSALAVSGAANAYQAEVGGSYTYLDPDNGSSVSKFGVDGTYYFNPVQTRNAPLAEAAFLNRASNVNAHVN
YGDNSGTKDTQYGVGVEYYVPNTDFYLSGDVGRNEREIDNTNYDQKVTTYAAEVGYLPAPGLLLALGVKGYDEKDGKDGA
DPTVRAKYVTQVGQHDVNLEAYGAFGDLDEYKVRGDYYIDKTLSLGVDYYNNDLTDKDEWGINAKKFLNQQVSLEGRIGF
GDNDNTYGIRAAYRF
>WP_002053751.1 MULTISPECIES: membrane protein [Acinetobacter calcoaceticus/baumannii complex]
MKKLAIASALLSALAVSGAANAYQAEVGGSYTYLDPDNGSSVSKFGVDGTYYFNPVQTRNAPLAEAAFLNRASNVNAHVN
YGDNSGTKDTQYGVGVEYYVPNTDFYLSGDVGRNEREIDNTNYDQKVTTYAAEVGYLPAPGLLLALGVKGYDEKDGKDGA
DPTVRAKYVTQVGQHDVNLEAYGAFGDLDEYKVRGDYYIDKTLSLGVDYYNNDLTDKDEWGINAKKFLNQQVSLEGRIGF
GDNDNTYGVRAAYRF
>WP_004704957.1 MULTISPECIES: hypothetical protein [Acinetobacter]
MKKLAIASALLSALAVSGAANAYQAEVGGSYTYLDPDNGSSVSKFGVDGTYYFNPVQTRNAPLAEAAFLNRASNVNAHVN
YGDNSGTKDTQYGVGVEYYVPNTDFYLSGDVGRNEREIDNTNYDQKVTTYAAEVGYLPAPGLLLALGVKGYDEKDGKDGA
DPTVRAKYVTQVGQHDVNLEAYGAFGDLDEYKVRGDYYIDKTLSLGVDYYNNDLTDKDEWGINAKKFLNQQVSVEGRIGF
GDNDNTYGVRAAYRF
>WP_065712315.1 putative porin [Acinetobacter baumannii]
MKKLAIASALLSALAISGAANAYQAEVGGSYNYLDPDNGSSVSKFGVDGTYYFNPVQTRNAPLAEAAFLNRASNVNAHVN
YGDNSGTKDTQYGVGVEYFVPNSDFYLSGDVGRNEREIDNTNIDSKVTTYAAEVGYLPAPGLLLALGVKGYDEKDGKDGA
DPTVRAKYVTQVGQHDVNLEAYGAFGDLDEYKVRGDYYIDKTLSLGVDYYNNDLTDKDEFGINAKKFLNQQVSVEGRVGF
GDNDNTYGVRAAYRF
>EXE35121.1 putative 34 kDa outer membrane protein [Acinetobacter baumannii 1546444]
MKKLGLATAVLLAMTGAHAYQFEVQGQSEYVDTTANDKNFTGDVAGTFYLKNVDTAKGPLAEAAFLNQASSVSLGYSYQQ
YDQNNVNYHIGTYGVKGEAYVPTPYLPVYASATYNHTDVDGKNNFSKDDNGDRYALEVGAMLLPNFLMTVGYTSVANQFA
LDNFGIIGNGIYSAVNQTAAIQNDQDAVTARAKYVGPIDGTNMAIGFEAA
>WP_049065342.1 membrane protein [Acinetobacter seifertii]
MKKLAIASALLSALAVSGAANAYQAEVGGSYTYLDPDNGSSVSKFGVDGKYYFNPVQTRNAPLAEAAFLNRASNVNAHVN
YGDNSGTKDTQYGVGVEYYVPNTDFYLSGDVGRNEREIDNTNYDQKVTTYAAEVGYLPAPGLLLALGVKGYDEKDGKDGA
DPTVRAKYVTQVGQHDVNLEAYGAFGDLDEYKVRGDYYIDKTLSLGVDYYNNDLTDKDEWGINAKKFLNQQVSVEGRIGF
GDNDNTYGVRAAYRF
>WP_000731727.1 membrane protein [Acinetobacter baumannii]
MKKLAIASALLSALAVSGAANAYQAEVGGSYNYLDPDNGSSVSKFGVDGTYYFNPVQTRNAPLAEAAFLNRASNVNAHVN
YGDNSGTKDTQYGVGVEYFVPNSDFYLSGDVGRNEREIDNTNIDSKVTTYAAEVGYLPAPGLLLALGVKGYDEKDGKDGA
DPTVRAKYVTQVGQHDVNLEAYGAFGDLDEYKVRGDYYIDKTLSLGVDYYNNDLTDKDEFGINAKKFLNQQVSVEGRVGF
GDNDNTYGIRAAYRF
>WP_005156830.1 putative porin [Acinetobacter sp. NIPH 284]
MKKLSFATALLASVFAMNAQAYQFEANASYENTDFDGLDADLDTVTVSGKYYLNPVNTKNAPLAEAAFSNKASNIGAGYA
NASGDGPEDIDVYGVSGEFFIPDTQFYVSGALNQVKFAGDKNTGYAVEVGFLPIDGLLFAVGASKESLDPTFVANHGFAT
SAGYITTVGEDTAATLRAKYVTQIGGFNTNFEAQTAIGDETAYKLGADLYIDPTLGVGVSFADSTVEDSDTIFSLHAKKF
FTPQIAAGVSYTTTDGADSFGLNGTFRF
>WP_004745297.1 hypothetical protein [Acinetobacter baumannii]
MKKLAIASALLSALAVSSTANAYQAEVGGSYNYLDPDNGSSVSKFGVDGTYYFNPVQTRNAPLAEAAFLNRASNVNAHVN
YGDNSGTKDTQYGVGVEYFVPNSDFYLSGDVGRNEREIDNTNIDSKVTTYAAEVGYLPAPGLLLALGVKGYDEKDGKDGA
DPTVRAKYVTQVGQHDVNLEAYGAFGDLDEYKVRGDYYIDKTLSLGVDYYNNDLTDKDEFGINAKKFLNQQVSVEGRVGF
GDNDNTYGVRAAYRF
>WP_000731728.1 MULTISPECIES: membrane protein [Acinetobacter calcoaceticus/baumannii complex]
MKKLAIASALLSALAVSGAANAYQAEVGGSYNYLDPDNGSSVSKFGVDGTYYFNPVQTRNAPLAEAAFLNRASNVNAHVN
YGDNSGTKDTQYGVGVEYFVPNSDFYLSGDVGRNEREIDNTNIDSKVTTYAAEVGYLPAPGLLLALGVKGYDEKDGKDGA
DPTVRAKYVTQVGQHDVNLEAYGAFGDLDEYKVRGDYYIDKTLSLGVDYYNNDLTDKDEFGINAKKFLNQQVSVEGRVGF
GDNDNTYGVRAAYRF
>WP_039209082.1 membrane protein [Acinetobacter baumannii]
MKKLAIASALLSALAVSGAANAYQAEVGGSYNYLDPDNGSSVSKFGVDGTYYFNPVQTRNAPLAEAAFLNRASNVNAHVN
YGDNSGTKDTQYGVGVEYFVPNSDFYLSGDVGRNEREIDNTNIDSKVTTYAAEVGYLPAPGLLLALGVKGYDEKDGKDGA
DPTVRAKYVTQVGQHDVNLEAYGAFGDLDEYKVRGDYYIDKTLSLGVDYYNNDLTDKDEFGINAKKFLNQQVSVEGRVGF
GDNDNIYGVRAAYRF
>WP_032049876.1 membrane protein [Acinetobacter baumannii]
MKKLAIASALLSALAVSGTANAYQAEVGGSYNYLDPDNGSSVSKFGVDGTYYFNPVQTRNAPLAEAAFLNRASNVNAHVN
YGDNSGTKDTQYGVGVEYFVPNSDFYLSGDVGRNEREIDNTNIDSKVTTYAAEVGYLPAPGLLLALGVKGYDEKDGADPT
VRAKYVTQVGQHDVNLEAYGAFGDLDEYKVRGDYYIDKTLSLGVDYYNNDLTDKDEFGINAKKFLNQQVSVEGRVGFGDN
DNTYGVRAAYRF
>WP_004723476.1 MULTISPECIES: putative porin [Acinetobacter]
MKKLAIASAIFSVAALTGTAHAYQAEVGGSYTYNDPDNFDATHSFGVDGTYYFKPVQTRNSPLNEAAFLDRASNVKANVN
YAKNDGVKDSQYGAGLEYYVPNSDFYVSGRVGRDELEVDNTNIDNKVTTYGAEVGYLPAPGLLLALGVTGYDVKNGDDGA
DPTVRAKYVTKVGQYDANFEAFGAFGDLDEYKVRGDLYLDKTLSVGADYYNNDLTDRDEWGISAKKFFNQNVSLEGRVGF
GDDYNTYGVRAGYRF
>WP_005127842.1 hypothetical protein [Acinetobacter baumannii]
MKKLAIASALLSALAVSGAANAYQAEVGGSYNYLDPDNGSSVSKFGVDGTYYFNPVQTRNAPLAEAAFLNRASNVNAHVN
YGDNSGTKDTQYGVGVEYFVPNSDFYLSGDVGRNEREIDNTNIDSKVTTYAAEVGYLPAPGLLLALGVKGYDEKDGKDGA
DPTVRAKYVTQVGQHDVNLEAYGAFGDLDEYKVRGDYYMDKTLSLGVDYYNNDLTDKDEFGINAKKFLNQQVSVEGRVGF
GDNDNTYGVRAAYRF
>BAP35121.1 hypothetical protein AS4_01810 [Acinetobacter guillouiae]
FKKTLFAALLASSFGSAHAYQAEIGGSLGIVDPDKGDTSTGFAIDGTYYFNPVQVKNNPLNEAAFLDRASNVNAGISYID
YDAYDVTTYGVGIEYFVPNTDFYASAAIGRSTAKADHVDDLDTTTYSAEVGYLPIPGLLIAVGLAGYDNDFNDDIDPTIR
AKYVTQVGRYDMNFEGGASFGDTDAYSVGTDLYLDKTFSVGLAYSGSRTDGTDEDSFTIRAKKFFTQQISLEGSVDFEDD
DNVYGLRAAYRF
>WP_057053667.1 hypothetical protein [Acinetobacter baumannii]
MKKLAIASALLSALAVSGAANAYQAEVGGSYTYLDPDNGSSVSKFGVDGTYYFNPVQTRNAPLAEAAFLNRASNVNAHVN
YGDNSGTKDTQYGVGVEYFVPNSDFYLSGDVGRNETEIDNTNYDHKVTTYAAEVGYLPAPGLLLALGVKGYDEKDGKDGA
DPTVRAKYVTQVGQHDVNLEAYGAFGDLDEYKVRGDYYIDKTLSLGVDYYNNDLTDKDEFGINAKKFLNQQVSVEGRVGF
GDNDNTYGVRAAYRF
>WP_034119978.1 membrane protein [Acinetobacter nosocomialis]
MKKLAIASALLSALAVSGAANAYQAEVGGSYTYLDPDNGSSVSKFGVDGTYYFNPVQTRNAPLAEAAFLNRASNVNAHVN
YGDNSGTKDTQYGVGVEYYFPNTDFYLSGDVGRNEREIDNTNYDQKVTTYAAEVGYLPAPGLLLALGVKGYDEKDGKDGA
DPTVRAKYVTQVGQHDVNLEAYGAFGDLDEYKVRGDYYIDKTLSLGVDYYNNDLTDKDEWGINAKKFLNQQVSLEGRIGF
GDNDNTYGVRAAYRF
>GAM31296.1 hypothetical protein P23_1812 [Acinetobacter calcoaceticus]
DEGENNSFGINGKYYFNPVEAKTFPLAEAAFLNKSSNIGLGYTYSKLEDDEDSGKLEFSSVGITGEYFIPNTPLYLSGAF
NRTKTEVTANDFGSVDDSGNGYAVEVGFLPTDGLLLAAGVTDLSESFDPIQAAKYGFITSVTNATAVTGEDDDTAVTLRA
KYVTQISGFYTNFEGQTYIGDETTYRLGADLYLDPTLSIGASFADSTTEDSDAIFSVRAQKFFTPQVAVGLTYTTVDDAN
SFGINGTFRF
>WP_067869307.1 putative porin [Acinetobacter sp. SFB]
GTAHAYQAEIYAAYENTDIDDTDGVDTYAIGGKYYLNGVQVKNAPLAEAAFLGKASNIGLAYANASNDEEGIELKIDTVG
INGEFFIPNTQFYVAGSLNRAEITVEDDFIKASDDNTGYAIEAGYLPINGLLLAAGVSKENIDAHQVAKKGFINTYSAAS
ALADDTALTLRAKYVTLIGNHYANFEASTAFGDETAYGLAADLYIDPTLSVGVSVNDATLDDFDTVFSVRAQKFFTPAIA
VGVNYTTTDGADSFGINGTFRF
>WP_065725181.1 putative porin [Acinetobacter baumannii]
MKKLAIASALLSALAVSSAANAYQAEVGGSYNYLDPDNGSSVSKFGVDGTYYFNPVQTRNAPLAEAAFLNRASNVNAHVN
YGDNSGTKDTQYGVGVEYFVPNSDFYLSGDVGRNEREIDNTNIDSKVTTYAAEVGYLPAPGLLLALGVKGYDEKDGKDGA
DPTVRAKYVTQVGQHDVNLEAYGAFGDLDEYKVRGDYYIDKTLSLGVDYYNNDLTDKDEFGINAKKFLNQQVSVEGRVGF
GDNDNTYGVRAAYRF
>WP_009585116.1 MULTISPECIES: hypothetical protein [Acinetobacter]
MKKLAIASAIFSVAALTGTAHAYQAEVGGSYTYNDWDNSDATHNFGVDGTYYFKPVQTRNSPLNEAAFLDRASNVKANVE
YAKNSGVKDSQYGAGLEYFVPNSDFYVSGRIGRDEHEVDRTDIDNKVTTYGAEVGYLPAPGLLLALGVTGYDVKNGDDGA
DPTVRAKYVTKVGQYDANFEAFGAFGDLDEYKVRGDLYLDKTLSVGADYYNNDLTKRDEWGISAKKFFNQNVSLEGRVGF
GDDYNTYGVRAGYRF
>WP_054580809.1 hypothetical protein [Acinetobacter equi]
MKKLAIASALLSALAITGTANAYQAEVGVTAGAVDPDHGSTKGIYGVEGTAYFKPVQTRNAPLAEAAYLDRASNVSAQYN
YSKVDDAKLHNYSAGIEYFVPGTDFYMSGDIGRQDMKFKYAPNFDTTLYSAEVGYLPAPGLLVAAGVKGYHNDNNDRTTP
SLRAKYVTELANGQDINLEAGTTFGNVHDYNIAADYYLDKTLSIGADYQKQDLLDNKEWGINARKFINQNISLEGRVGFA
KNDVNDYNTYSVAAKYRF
>WP_002055871.1 hypothetical protein [Acinetobacter baumannii]
MKKLAIASALLSALAVSGAANAYQAEVGGSYNYLDPDNGSSVSKFGVDGTYYFNPVQTSNAPLAEAAFLNRASNVNAHVN
YGDNSGTKDTQYGVGVEYFVPNSDFYLSGDVGRNEREIDNTNIDSKVTTYAAEVGYLPAPGLLLALGVKGYDEKDGKDGA
DPTVRAKYVTQVGQHDVNLEAYGAFGDLDEYKVRGDYYIDKTLSLGVDYYNNDLTDKDEFGINAKKFLNQQVSVEGRVGF
GDNDNTYGVRAAYRF
>WP_064479381.1 putative porin [Acinetobacter baumannii]
MKKLAIASALLSALAVSGAANAYQAEVGGSYTYLDPDNGSSVNKFGVDGTYYFNPVQTRNAPLAEAAFLNRASNVNAHVN
YGDNSGTKDTQYGVGVEYFVPNSDFYLSGDVGRNETEIDNTNYDHKVTTYAAEVGYLPAPGLLLALGVKGYDEKDGKDGA
DPTVRAKYVTQVGQHDVNLEAYGAFGDLDEYKVRGDYYIDKTLSLGVDYYNNDLTDKDEFGINAKKFLNQQVSVEGRVGF
GDNDNTYGVRAAYRF
>WP_031989183.1 membrane protein [Acinetobacter baumannii]
MKKLAIASALLSALAVSGAANAYQAEVGGSYNYLDPDNGSSVSKFGVDGTYYFNPVQTRNAPLAEAAFLNRASNVNAHVN
YGDNSGTKDTQYGVGVEYFVPNSDFYLSGDVGRNEREIDNTNIDSKVTTYAAEVGYLPAPGLLLALGVKGYDEKDGKDGA
DPTVRAKYVTQVGQHDVNLEAYGAFGDLDEYKVRGDYYIDKTLSLGVDYYNNDLTDKDEFGINAKKFLNEQVSVEGRVGF
GDNDNTYGVRAAYRF
>KCX86460.1 34 kDa outer membrane domain protein, partial [Acinetobacter baumannii 15827]
MKKLGLATAVLLAMTGAHAYQFEVQGQSEYVDTTANDKNFTGDVAGTFYLKNVDTAKGPLAEAAFLNQASSVSLGYSYQQ
YDQNNVNYHIGTYGVKGEAYVPTPYLPVYASATYNHTDVDGKNNFSKDDNGDRYALEVGAMLLPNFLMTVGYTSVANQFA
LDNFGIIGNGIYSAVNQTAAIQNDQDAVTARAKYVGPIDGTNMAIGFE
>WP_042086204.1 putative porin [Acinetobacter bereziniae]
MKKLAIASAIFSVAALTGTAHAYQAEVGGSYTYNDWDNSDATHNFGVDGTYYFKPVQTRNSPLNEAAFLDRASNVKANVE
YAKNSGVKDSQYGAGLEYFVPNSDFYVSGRIGRDEHEVDRTDIDNKVTTYGAEVGYLPAPGLLLALGVTGYDVKNGDDGA
DPTVRAKYVTKVGQYDANFEAYGAFGDLDEYKVRGDLYLDKTLSVGADYYNNDLTKRDEWGISAKKFFNQNVSLEGRVGF
GDDYNTYGVRAGYRF
>WP_005173215.1 hypothetical protein [Acinetobacter sp. NIPH 713]
GTAHAYQAEIGGTIALVDPDNGDTSTGFAIDGTYYFNPVQVKNSPLNEAAFLNRASNINAAVSYIDYDVSDVTTFDVGVE
YFVPNSDFYVSGSIGQSSIDTPIGDSDTTFYSAELGYLPVPGLLVAVGLLGYDNDAGDDVDPTLRAKYVSQVGAYDMNFE
GGASFGDLDAYNLGADLYLDKTFSVGLGFSDSDLENSDVFTIRAKKFFNQQVSLEGSIDFADAGNVFGVRGAYRF
>WP_004718597.1 MULTISPECIES: putative porin [Acinetobacter]
FKKTLFAALLASSFGSAHAYQAEIGGSLGIVDPDKGDTSTGFAIDGTYYFNPVQVKNNPLNEAAFLDRASNVNAGISYID
YDAYDVTAYGVGIEYFVPNTDFYASAAIGRSTAKADHVDDLDTTTYSAEVGYLPIPGLLIAVGLAGYDNDFNDDIDPTIR
AKYVTQVGRYDMNFEGGASFGDTDAYSVGTDLYLDKTFSVGLAYSGSRTDGTDEDSFTIRAKKFFTQQISLEGSVDFEDD
DNIYGLRAAYRF
>WP_002059448.1 hypothetical protein [Acinetobacter baumannii]
MKKLAIASALLSALAVSGTANAYQAEVGGSYNYLDPDNGSSVSKFGVDGTYYFNPVQTRNAPLAEAAFLNRASNVNAHVN
YGDNSGTKDTQYGVGVEYFVPNSDFYLSGDVGRNEREIDNTNIDSKVTTYAAEVGYLPAPGLLLALGVKGYDEKDGKDGA
DPTVRAKYVTQVGQHDVNLEAYGAFGDLDEYKVRGDYYIDKTLSLGVDYYNNDLTDKDEFGINAKKFLNQQVSVEGRVGF
GDNDNTYGGRAAYRF
>WP_039764771.1 membrane protein [Acinetobacter pittii]
MKKLAIASALLSALAVSGTANAYQAEVGGSYNYLDPDNGSSVSKFGVDGTYYFNPVQTRNAPLAEAAFLSRASNVNALIN
YGDNSGTKDTQYGVGVEYYVPNSDFYLSGDVGRNEREVDNTNIDSKVTTYAAEVGYLPAPGLLLALGVKGYDEKDGKDGA
DPTVRAKYVTQVGQHDVNLEAFGAFGDLDEYKVRGDYYIDKTLSVGADYYNNDLTDKDEFGINAKKFLNQQVSVEGRVGF
GDNDNTYGVRAAYRF
>WP_016142769.1 hypothetical protein [Acinetobacter pittii]
MKKLAIASALLSALAVSGAANAYQAEVGGSYNYLDPDNGSSVSKFGVDGTYYFNPVQTRNAPLAEAAFLSRASNVNALIN
YGDNSGTKDTQYGVGVEYYVPNSDFYLSGDVGRTEREIDNTNIDRKVTTYAAEVGYLPAPGLLLALGVKGYDEKDGKDGA
DPTVRAKYVTQVGQHDVNLEAYGAFGDLDEYKVRGDYYIDKTLSVGADYYNNDLTDKDEFGINAKKFLNQQVSVEGRVGF
GDNDKTYGVRAAYRF
>SDC71285.1 Putative general porin [Acinetobacter kookii]
LKKIALTTALLASLGTAHAYQAELGGTIAIVDPDNGDTSTGFGVDGTYYFNSVRLKNDPYNEAAFLNRASNLNAAFSYID
YDLYENTTLNAGIEYFVPNSDFYISGNLGQMSEETEGFEDFDTTLYSAELGYLPVPGLLLAVGLAGYDNDIDDAIDPTVR
AKYVTRVGQYDMNFEAGANFGDLDAYTLGTDVYLDNTFSLGLGFADSDVKDSNVFSIRAKKFLNQQVSLEGSIHFADAGN
VFAVRGAYRF
>WP_031952556.1 membrane protein [Acinetobacter baumannii]
MKKLAIASALLSALAVSGAANAYQAEVGGSYNYLDPDNCSSVSKFGVDGTYYFNPVQTRNAPLAEAAFLNRASNVNAHVN
YGDNSGTKDTQYGVGVEYFVPNSDFYLSGDVGRNEREIDNTNIDSKVTTYAAEVGYLPAPGLLLALGVKGYDEKDGKDGA
DPTVRAKYVTQVGQHDVNLEAYGAFGDLDEYKVRGDYYIDKTLSLGVDYYNNDLTYKDEFGINAKKFLNQQVSVEGRVGF
GDNDNTYGVRAAYRF
>WP_004823657.1 MULTISPECIES: putative porin [Acinetobacter]
MKKLAIASAIFSVAALTGTAHAYQAEVGGSYTYNDPDNFDATHSFGVDGTYYFKPVQTRNSPLNEAAFLDRASNVKANVN
YAKNDGVKDSQYGAGLEYYVPNSDFYVSGRVGRDELEVDNTNIDNKVTTYGAEVGYLPAPGLLLALGVTGYDVKNGDDGA
DPTVRAKYVTKVGQYDANFEAFGAFGDLDEYKVRGDLYLDKTLSVGADYYNNDLTDRDEWGISAKKFFNQNVSLEGRVGF
GDNYNTYGVRAGYRF
>WP_032068069.1 membrane protein [Acinetobacter baumannii]
MKKLAIASALLSALAVSGAANAYKAEVGGSYNYLDPDNGSSVSKFGVDGTYYFNPVQTRNAPLAEAAFLNRASNVNAHVN
YGDNSGTKDTQYGVGVEYFVPNSDFYLSGDVGRNEREIDNTNIDSKVTTYAAEVGYLPAPGLLLALGVKGYDEKDGKDGA
DPTVRAKYVTQVGQHDVNLEAYGAFGDLDEYKVRGDYYIDKTLSLGVDYYNNDLTDKDEFGINAKKFLNQQVSVEGRVGF
GDNDNTYGVRAAYRF
>WP_016139874.1 hypothetical protein [Acinetobacter calcoaceticus]
MKKLAIASALLSALAVSGAANAYQAEVGGSYNYLDPDNGSSVSKFGVDGTYYFNPVQTRNAPLAEAAFLSRASNVNALIN
YGDNSGTKDTQYGVGVEYYVPNSDFYLSGDVGRTEREIDNTNIDSKVTTYAAEVGYLPAPGLLLALGVKGYDEKDGKDGA
DPTVRAKYVTQVGQHDVNLEAFGAFGDLDEYKVRGDYYIDKTLSLGVDYYNNDLTDKDEFGINAKKFLNQQVSLEGRIGF
GDNDNTYGVRAGYRF
>WP_019767384.1 MULTISPECIES: membrane protein [Acinetobacter calcoaceticus/baumannii complex]
MKKLAIASALLSALAVSGAANAYQAEVGGSYNYLDPDNGSSVSKFGVDGTYYFNPVQTRNAPLAEAAFLSRASNVNALIN
YGDNSGTKDTQYGVGVEYYVPNSDFYLSGDVGRNEREIDNTNIDSKVTTYAAEVGYLPAPGLLLALGVKGYDEKDGKDGA
DPTVRAKYVTQVGQHDVNLEAFGAFGDLDEYKVRGDYYIDKTLSVGADYYNNDLTDKDEFGINAKKFLNQQVSVEGRVGF
GDNDNTYGVRAAYRF
>WP_004832053.1 membrane protein [Acinetobacter bereziniae]
MKKLAIASAIFSVAALTGTAHAYQAEVGGSYTYNDWDNSDATHNFGVDGTYYFKPVQTRNSPLNEAAFLDRASNVKANVD
YAKNSGVKDSQYGAGIEYFVPNSDFYVSGRLARDEHEVDRTDIDNKVTTYGAEVGYLPAPGLLLALGVTGYDVKNGDDGA
DPTVRAKYVTKVGQYDANFEAYGAFGDLDEYKVRGDLYLDKTLSVGADYYNNDLTKRDEWGISAKKFFNQNVSLEGRVGF
GDDYNTYGVRAGYRF
>WP_057095017.1 hypothetical protein [Acinetobacter pittii]
MKKLAIASALLSALAVSGAANAYQAEVGGSYNYLDPDNGSSVSKFGVDGTYYFNPVQTRNAPLAEAAFLSRASNVNALIN
YGDNSGTKDTQYGVGVEYYVPNSDFYLSGDVGRNEHEVDNTNIDSKVTTYAAEVGYLPAPGLLLALGVKGYDEKDGKDGA
DPTVRAKYVTQVGQHDVNLEAFGAFGDLDEYKVRGDYYIDKTLSVGADYYNNDLTDKDEFGINAKKFLNQQVSVEGRVGF
GDNDNTYGVRAAYRF
>WP_005078653.1 MULTISPECIES: membrane protein [Acinetobacter]
MKKLAIASALLSALAVSGAANAYQAEVGGSYNYLDPDNGSSVSKFGVDGTYYFNPVQTRNAPLAEAAFLSRASNVNALIN
YGDNSGTKDTQYGVGVEYYVPNSDFYLSGDVGRNEREVDNTNIDSKVTTYAAEVGYLPAPGLLLALGVKGYDEKDGKDGA
DPTVRAKYVTQVGQHDVNLEAFGAFGDLDEYKVRGDYYIDKTLSVGADYYNNDLTDKDEFGINAKKFLNQQVSVEGRVGF
GDNDNTYGVRAAYRF
>WP_016143771.1 hypothetical protein [Acinetobacter pittii]
MKKLAIASALLSALAVSGAANAYQAEVGGSYNYLDPDDGSSVSKFGVDGTYYFNPVQTRNAPLAEAAFLSRASNVNALIN
YGDNSGTKDTQYGVGVEYYVPNSDFYLSGDVGRNETEIDNTNIDHKVTTYAAEVGYLPAPGLLLALGVKGYDEKDGKDGA
DPTVRAKYVTQVGQHDVNLEAFGAFGDLDEYKVRGDYYIDKTLSVGADYYNNDLTDKDEFGINAKKFLNQQVSLEGRIGF
GDNEKTYGVRAGYRF
>WP_031994616.1 membrane protein [Acinetobacter baumannii]
MKKLAIASALLSALAVSGAANAYQAEVGGSYNYLDPDNGSSVSKFGVDGTYYFNPVQTRYAPLAEAAFLNRASNVNAHVN
YGDNSGTKDTQYGVGVEYFVPNSDFYLSGDVGRNEREIDNTNIDSKVTTYAAEVGYLPAPGLLLALGVKGYDEKDGKDGA
DPTVRAKYVTQVGQHDVNLEAYGAFGDLDEYKVRGDYYIDKTLSLGVDYYNNDLTDKDEFGINAKKFLNQQVSVEGRVGF
GDNDNTYGVRAAYRF
>WP_003654062.1 membrane protein [Acinetobacter calcoaceticus]
MKKLAIASALLSALAVSGAANAYQAEVGGSYNYLDPDDGSSVSKFGVDGTYYFNPVQTRNAPLAEAAFLSRASNVNALIN
YGDNSGTKDTQYGVGVEYYVPNSDFYLSGDVGRSEREIDNTNIDSKVTTYAAEVGYLPAPGLLLALGVKGYDEKDGKDGA
DPTVRAKYVTQVGQHDVNLEAFGAFGDLDEYKVRGDYYIDKTLSLGVDYYNNDLTDKDEFGINAKKFLNQQVSLEGRIGF
GDNDNTYGVRAGYRF
>WP_061874409.1 hypothetical protein [Acinetobacter dijkshoorniae]
MKKLAIASALLSALAVSGAANAYQAEVGGSYNYLDPDNGSSVSKFGVDGTYYFNPVQTRNAPLAEAAFLSRASNVNALIN
YGDNSGTKDTQYGVGVEYYVPNSDFYLSGDVGRNEREVDNTNIDSKVTTYAAEVGYLPAPGLLLALGVKGYDEKDGKDGA
DPTVRAKYVTQVGQHDVNLEAFGAFGDLDEYKVRGDYYIDKTLSLGVDYYNNDLTDKDEFGINAKKFLNQQVSVEGRVGF
GDNDNTYGVRAAYRF
>WP_059284250.1 hypothetical protein [Acinetobacter baumannii]
MKKLAIASALLSALAVSGAANAYQAEVGGSYNYLDPDNGSSVSKFGVDGTYYFNPVQTRNAPLAEAAFLNRASNVNAHVN
YGDNSGTKDTQYGVGVEYFVSNSDFYLSGDVGRNEREIDNTNIDSKVTTYAAEVGYLPAPGLLLALGVKGYDEKDGKDGA
DPTVRAKYVTQVGQHDVNLEAYGAFGDLDEYKVRGDYYIDKTLSLGVDYYNNDLTDKDEFGINAKKFLNQQVSVEGRVGF
GDNDNTYGVRAAYRF
>ENX03550.1 hypothetical protein F899_00454 [Acinetobacter sp. CIP 101934]
LKKIVLVTALLGTFGLSHAYQTEVGGTIEILDRDQGGSDVGFSIDGTHYFSPVQIKNYPLNEAAFLNRASNINGALSYVD
DSETFGIQAGIEYFVPNSDFYLRGSLSHFDNDFGDLTSYSAEAGYLPVPGLLVALGLIGISEDNADDEIDPTLRAKYVTQ
VGTYDMNFEAGASFGDIDAYNLGADLYLDKTFSVGIGYTDSDLEGTDVFSIRAKKFFSQQFSLEGGIAFGDNADIFGVRG
AYRF
>WP_057076607.1 hypothetical protein [Acinetobacter pittii]
MKKLAIASALLSALAVSGAANAYQAEVGGSYNYLDPDNGSSVSKFGVDGTYYFNPVQTRNAPLAEAAFLSRASNVNALIN
YGDNSGTKDTQYGVGVEYYVPNSDFYLSGDVGRNEREIDNTNYDQKVTTYAAEVGYLPAPGLLLALGVKGYDEKDSKDGA
DPTVRAKYVTQVGQHDVNLEAFGAFGDLDEYKVRGDYYIDKTLSVGADYYNNDLTDKDEFGINAKKFLNQQVSVEGRVGF
GDNDNTYGVRAAYRF
>WP_033849046.1 membrane protein [Acinetobacter sp. 826659]
MKKLAIASALLSALAVSGAANAYQAEVGGSYNYLDPDNGSSVSKFGVDGTYYFNPVQTRNAPLAEAAFLSRASNVKALIN
YGDNSGTKDTQYGVGVEYYVPNSDFYLSGDVGRNEREIDNTNYDQKVTTYAAEVGYLPAPGLLLALGVKGYDEKDGKDGA
DPTVRAKYVTQVGQHDVNLEAFGAFGDLDEYKVRGDYYIDKTLSVGADYYNNDLTDKDEFGINAKKFLNQQVSVEGRVGF
GDNDNTYGVRAAYRF
>WP_004923376.1 MULTISPECIES: membrane protein [Acinetobacter]
MKKLTLVTALLSSLAFVGTAAHAYQTEVNGNYNYLDPDNGDGVSVFGASGTYYFNPVQTRNSPLAEAAFLDRASSVTLGG
LYGDNDGTKQSSLGLSGEYYVPNSDFYLGAGVARDETKVKNFSDTKTTRYNAEVGYLPAPGLLVALGLQGYDTKDGGDDV
DPTLRAKYVTQVGQHDVNLEARGVFGNNDNKQYYVAGDYYIDKTLSVGADYQKDKATNLDQWGITAKKFFNQQVSVDGRL
GFGDDYNTYSVGASYRF
>WP_004790036.1 MULTISPECIES: membrane protein [Acinetobacter]
MKKLAIASALLSALAVSGAANAYQAEVGGSYNYLDPDNGSSVSKFGVDGTYYFNPVQTRNAPLAEAAFLSRASNVNALIN
YGDNSGTKDTQYGVGVEYYVPNSDFYLSGDVGRNEREIDNTNIDSKVTTYAAEVGYLPAPGLLLALGVKGYDEKDGKDGA
DPTVRAKYVTQVGQHDVNLEAFGAFGDLDEYKVRGDYYIDKTLSLGVDYYNNDLTDKDEFGINAKKFLNQQVSLEGRIGF
GDNDNTYGVRAGYRF
>WP_060465084.1 hypothetical protein [Acinetobacter sp. LMB-5]
MKKLAIASALLSALAVSGAANAYQAEVGGSYNYLDPDNGSSVSKFGVDGTYYFNPVQTRNAPLAEAAFLSRASNVNALIN
YGDNSGTKDTQYGVGVEYYVPNSDFYLSGDVGRNEREVDNTNIDSKVTTYAAEVGYLPAPGLLLALGVKGYDEKDGKDGA
DPTVRAKYVTQVGQHDVNLEAFGAFGDLDEYKVRGDYYIDKTLSLGVDYYNNDLTDKDEFGINAKKFLNQQVSLEGRIGF
GDNDNTYGVRAGYRF
>WP_002121889.1 MULTISPECIES: membrane protein [Acinetobacter calcoaceticus/baumannii complex]
MKKLAIASALLSALAVSGAANAYQAEVGGSYNYLDPDNGSSVSKFGVDGTYYFNPVQTRNAPLAEAAFLSRASNVNALIN
YGDNSGTKDTQYGVGVEYYVPNSDFYLSGDVGRNEREIDNTNYDQKVTTYAAEVGYLPAPGLLLALGVKGYDEKDGKDGA
DPTVRAKYVTQVGQHDVNLEAFGAFGDLDEYKVRGDYYIDKTLSVGADYYNNDLTDKDEFGINAKKFLNQQVSVEGRVGF
GDNDNTYGVRAAYRF
>WP_004639960.1 hypothetical protein [Acinetobacter calcoaceticus]
MKKLAIASALLSALAVSGAAKAYQAEVGGSYNYLDPDDGSSVSKFGVDGTYYFNPVQTRNAPLAEAAFLSRASNVNALIN
YGDNSGTKDTQYGVGVEYYVPNSDFYLSGDVGRSEREIDNTNIDSKVTTYAAEVGYLPAPGLLLALGVKGYDEKDGKDGA
DPTVRAKYVTQVGQHDVNLEAFGAFGDLDEYKVRGDYYIDKTLSLGVDYYNNDLTDKDEFGINAKKFLNQQVSLEGRIGF
GDNDNTYGVRAGYRF
>WP_005038035.1 MULTISPECIES: hypothetical protein [Acinetobacter]
MKKLAIASALLSALAVSGAANAYQAEVGGSYNYLDPDDGSSVSKFGVDGTYYFNPVQTRNAPLAEAAFLSRASNVNALIN
YGDNSGTKDTQYGVGVEYYVPNSDFYLSGDVGRNEREIDNTNIDSKVTTYAAEVGYLPAPGLLLALGVKGYDEKDGKDGA
DPTVRAKYVTQVGQHDVNLEAFGAFGDLDEYKVRGDYYIDKTLSLGVDYYNNDLTDKDEFGINAKKFLNQQVSLEGRIGF
GDNDNTYGVRAGYRF
>WP_063097693.1 hypothetical protein [Acinetobacter pittii]
MKKLAIASALLSALAVSGAANAYQAEVGGSYNYLDPDNGSSVSKFGVDGTYYFNPVQTRNAPLAEAAFLSRASNVNALIN
YGDNSGTKDTQYGVGVEYYVPNSDFYLSGDVGRNEREIDNTNYDQKVTTYAAEVGYLPAPGLLLALGIKGYDEKDGKDGA
DPTVRAKYVTQVGQHDVNLEAFGAFGDLDEYKVRGDYYIDKTLSVGADYYNNDLTDKDEFGINAKKFLNQQVSVEGRVGF
GDNDNTYGVRAAYRF
>KCX75651.1 hypothetical protein J560_1047 [Acinetobacter baumannii 855125]
DGGEINSFGINGKYYFNPVETKNYPLAEAAFLNKASNIGAGYTYSKVEDDQDYAKLEYNSVGIVGEYFVPNTTLYLSGAF
NRTKREVTVDDLGSVNDNGNGYAVEVGFLPTDGLLLAAGVTDLSESFDPVQASKYGFITSFANATTVTGEDEDTAVTLRA
KYITQISGFYTNFEGQTYIGDETTYRLGADLYLDPTLSIGASFADSTAEDSDTIFSLRAQKFFTPQVAVGLTYTTVDDAN
SFGINGTFRF
>WP_067725470.1 putative porin [Acinetobacter sp. SFC]
GTAHAYQAEINAAYENTDIDDTDGVDTYAIGGKYYLNGVQVKNAPLAEAAFLGKASNIGLAYANASTDEEGYELEIDTVG
INGEFFIPNSQFYVAGSLNRAEITIEDDFIKASDDNTGYAIEAGYLPINGLLLAAGVSKENIDAHQVAKKGFINTYSAAS
ALADDTALTLRAKYVTLVGNHYANFEASTAFGDETAYGVAADLYIDPTLSVGVSVNDATLDDFDTVFSVRAQKFFTPAIA
AGLNYTTTDGADSFGINGTFRF
>WP_042895761.1 membrane protein [Acinetobacter calcoaceticus]
MKKLAIASALLSALAVSGAANAYQAEVGGSYNYLDPDDGSSVSKFGVDGTYYFNPVQTRNAPLAEAAFLSRASNVNALIN
YGDNSGTKDTQYGVGVEYYVPNSDFYVSGDVGRNEREIDNTNIDSKVTTYAAEVGYLPAPGLLLALGVKGYDEKDGKDGA
DPTVRAKYVTQVGQHDVNLEAFGAFGDLDEYKVRGDYYIDKTFSVGADYYNNDLTDKDEFGINAKKFLNQQVSLEGRIGF
GDNDNTYGVRAGYRF
>WP_075167290.1 putative porin [Acinetobacter indicus]
GTAHAYQAELNVGYENTDIDNLGDLDTFFINGKYYLNAVQVKNSPLAEAAFLNKASNIGLGYANASGDGDEDIDVFGVSG
EFYIPNTQFYVGGTINQVDFAGDDHTGYALEVGYLPINGLLLAVGAANESVDPVQVADYGFIANLSNAVTVGDDTALSLR
AKYVTQIGNHFTNFEGLTYIGDETTYRLAADLYIDPTLSVGLSIADSTADGSDTLFGIKAQKFFTPTIAAGVNYHTTDGI
DSFGINGTFRF
>WP_048882248.1 membrane protein [Acinetobacter sp. VT 511]
LKKIVLVTALLGTFGLSHAYQTEVGGTIEILDRDQGGSDVGFSIDGTHYFSPVQIKNYPLNEAAFLNRASNINGALSYVD
DSEIFGIQAGIKYFVPNSDFYLSGSLSHFDNDFGDLTSYSAEAGYLPVPGLLVALGLIGISEDDADDEIDPTLRAKYVTQ
VGTYDMNFEAGASFGDIDAYNLGADLYLDKTFSVGIGYTDSDLEGTDVFSIRAKKFFSQQFSLEGGITFGDNADIFGVRG
AYRF
>WP_004647251.1 MULTISPECIES: putative porin [Acinetobacter]
HAYQAELNVGYENTDIDNVGDLDTFFINGKYYLNTVQVKNSPLAEAAFLNKASNIGLGYANASGDGDEDIDVFGVSGEFY
IPNTQFYVSGTINQVDFAGEDNTGYAFEVGYLPVNGLLLAAGAANESVDPVQVANYGFVPNLLNAVTVGDDTALSLRAKY
VTQIGNHFANFEGLTYFGDETTYRLGADLYIDPTLSVGVSIADSTEDDSDTVFGLRAQKFFTPAIAAGVNYTTTDGADSF
GINGTFRF
>WP_009391349.1 hypothetical protein [Acinetobacter sp. WC-141]
MKKLAIASALLSALAVSGAANAYQAEVGGSYNYLDPDNGSSVSKFGVDGTYYFNPVQTRNAPLAEAAFLSRASNVNALIN
YGDNSGTKDTQYGVGVEYYVPNSDFYLSGDVGRNEREIDNTNYDQKVTTYAAEVGYLPAPGLLLALGVKGYDEKDGKDGA
DPTVRAKYVTQVGQHDVNLEAFGAFGDLDEYKVRGDYYIDKTLSLGVDYYNNDLTDKDEFGINAKKFLNQQVSLEGRIGF
GDNDNTYGVRAGYRF
>WP_034433839.1 putative porin [Acinetobacter sp. CIP 101934]
LKKIVLVTALLGTFGLSHAYQTEVGGTIEILDRDQGGSDVGFSIDGTHYFSPVQIKNYPLNEAAFLNRASNINGALSYVD
DSETFGIQAGIEYFVPNSDFYLRGSLSHFDNDFGDLTSYSAEAGYLPVPGLLVALGLIGISEDNADDEIDPTLRAKYVTQ
VGTYDMNFEAGASFGDIDAYNLGADLYLDKTFSVGIGYTDSDLEGTDVFSIRAKKFFSQQFSLEGGIAFGDNADIFGVRG
AYRF
>WP_017481809.1 MULTISPECIES: membrane protein [Acinetobacter calcoaceticus/baumannii complex]
MKKLAIASALLSALAVSGAANAYQAEVGGSYNYLDPDNGSSVSKFGVDGTYYFNPVQTRNAPLAEAAFLSRTSNVNALIN
YGDNSGTKDTQYGVGVEYYVPNSDFYLSGDVGRNEREIDNTNYDQKVTTYAAEVGYLPAPGLLLALGVKGYDEKDGKDGA
DPTVRAKYVTQVGQHDVNLEAFGAFGDLDEYKVRGDYYIDKTLSVGADYYNNDLTDKDEFGINAKKFLNQQVSVEGRVGF
GDNDNTYGVRAAYRF
>WP_005267643.1 MULTISPECIES: putative porin [Acinetobacter]
HAYQAEVNAAYENTDTDGLGDIDTFAIGGKYYLNGVQVKNAPLAEAAFLSKASNIGLAYANASTEDEGVELEIDTVGING
EFFIPNSQFYVAGSLNRAEVTAESEFGKASDDNTGYAIEAGYLPINGLLLAAGISKENIDAAQVAKKGFINAYSTSSALA
DDTALTLRAKYVTLVGNHYANFEAFTAFGDENAYGVAADLYIDPTLSVGVSINDATLEDFDTVFSVRAQKFFTPAIAAGV
NYTTTDGADSFGINGTFRF
>WP_010112355.1 membrane protein [Acinetobacter sp. P8-3-8]
MKKLAIASALLSTIAMTGTAAHAYQAEVGGSYTYADWDDYDATHNFGVDGTYYFNPVQIRNSPLNEAAFLDRASNVKANV
EYADNDGIKDTQYGAGLEYYVPNSDFYVSGRVARNELEVDDTSIDAKVTTYGAEVGYLPAPGLLLALGVTGYDEKNGDDG
ADPTVRAKYVTKLGQYDANFEAYGAFGDLDEYKVRSDLYLDKTLSVGADYYNNDLTERDEFGISAKKFLNQQVSVEGRVG
FGDDYNTYGVRAGYRF
>WP_075175132.1 putative porin [Acinetobacter indicus]
GTAHAYQAELNVGYENTDIDNLGDLDTFFINGKYYLNAVQVKNSPLAEAAFLNKASNIGLGYANASGDGDEDIDVFGVSG
EFYIPNTQFYVGGTINQVDFAGDDHTGYALEVGYLPINGLLLAVGAANESVDPVQVADYGFIANLSNAVTVGDDTALSLR
AKYVTQIGNHFTNFEGLTYIGDETTYRLAADLYIDPTLSVGLSIADSTADGSDTLFGIKAQKFFTPTIAAGVNYHTTDGI
DSFGINGTFHF
>SDC60609.1 Putative general porin [Acinetobacter seohaensis]
MNKLTLATAILAASSSFAMVNANAYQFEVGAGAGYVDPDNGDSGSAFDLGGTYYFNPVEDKNAPLAEAAFVNRASNVHAG
ATFQDQGDLDTNTYGAGVEYFVPNSNFYVSGDIAKTNYEYDDADIDNDLTTYSAEVGYLPVPNLLIAVGARGWDADDDDG
VDPTLRAKYVTQIGDNAVNLEAGAAFGDLDEYNLAADYFIDNSFSVGADYYSNDLTDNSEFGINARKFITQNTSLEGRVG
FGDTNDNDYNSFGIAAKHRF
>WP_039620209.1 membrane protein [Acinetobacter harbinensis]
FKKIALSAALLALFGTAHAYQAEIGATVAYVDPDDADSSTGVAVDGTYYFNAVQVKNSPLNEAAFLDRASNINASLSYYD
YDFAEQTTFGVGIEYYIPNSDFYLSGKVGQTAVDTDFGDFDTTTYSAEVGYLPMPGLLVALGLAGYDNDENDDVNPSLRA
KYVTQVGAYDMNFEAGATFGDDNAYAVGADLYLDKTLSVGLGFTGSDADGIDDDIFTIRAKKFLTQQVSLEGSVAFADEA
NIFGLRAAYRF
>WP_053530971.1 hypothetical protein, partial [Acinetobacter baumannii]
MKKLAIASALLSALAVSGAANAYQAEVGGSYNYLDPDNGSSVSKFGVDGTYYFNPVQTRNAPLAEAAFLNRASNVNAHVN
YGDNSGTKDTQYGVGVEYFVPNSDFYLSGDVGRNEREIDNTNIDSKVTTYAAEVGYLPAPGLLLALGVKGYDEKDGKDGA
DPTVRAKYVTQVGQHDVNLEAYGAFGDLDEYKVRGDYYIDKTLSLGVDYYNNDLTDKDEFGINAKKFLNQQVSVEGRVGF
GD
>WP_045796223.1 putative porin [Acinetobacter indicus]
HAYQTEVNVGYENTDFENNLGGFELDSDGDLFFVNGKYYLNTVNTKNAPLAEAAFLNKASNIGLGYVNAQNELSEAGINA
EEEFEIIGVNGEFFIPNSQFYISGSLNQVDYTASARAPGFTYDESDDTTGYSLEAGYLPVNGLLLALGVAKESVDPMLAS
KIGFASTLGYGVAVGEDTAVSLRAKYVTQIGNHFTNFEGVTYFGDETAYRLAADLYIDPTLSIGVSFADSTADESDTIFS
VRTQKFFTPAIAAGVNYTTTDGADSFGINGTFRF
>WP_005180787.1 MULTISPECIES: putative porin [Acinetobacter]
HAYQAELNVGYENTDFENNLGGFELDSDGDLFFVNGKYYLNTVNTKNAPLAEAAFLNKASNIGLGYVNAQNELSEAGINA
EEEFEIIGVNGEFFIPNSQFYISGSLNQVDYTASARAPGFTYDESDDTTGYSLEAGYLPVNGLLLALGVAKESVDPMLAS
KIGFASTLGYGVAVGEDTAVSLRAKYVTQIGNHFTNFEGVTYFGDETAYRLAADLYIDPTLSVGVSFADSTADESDTIFS
VRTQKFFTPAIAAGVNYTTTDGADSFGINGTFRF
>WP_045793230.1 membrane protein [Acinetobacter brisouii]
MKKILIATTALFAGLSVTSVANAYQAEVGGSYNYLDPDHASGVSEFGVNGTYYFNPVETRNAPLAEAAFLDRASNVHANA
SYGDNSGTKNTTYSGGVEYYIPNSDFYLGGNVGRNEYKVDNTNIDLKTTLYNAEVGYLPAPGLLVAVGAQGYDTQHGSNG
VDPTLRAKYVTQVGQHDINLEARGVFGDKENKQYYVAGDYYIDKTLSIGADYSKDKSIHQDQWGLTAKKYFNNNVSVDGR
LGFGDDYNTYSVGASYRF
>WP_004729177.1 putative porin [Acinetobacter lwoffii]
HAYQTELNVGYENTDFENNLGGFELDSDGDLFFVNGKYYLNTVNTKNAPLAEAAFLNKASNIGLGYVNAQNELSEAGINA
EEEFEIIGINGEFFIPNSQFYIAGSLNQVDYTASVRAPGLTSEESDDTTGYSLEAGYLPVNGLLLALGVAKESVDPMLAS
KIGFASTLGYGVAVGEDTAVSLRAKYVTQIGNHFTNFEGVTYFGDETAYRLAADLYIDPTLSVGVSFADSTADESDTIFS
VRAQKFFTPVIAAGVNYTTTDSADSFGINGTFRF
>WP_023273196.1 hypothetical protein [Acinetobacter nectaris]
GTANAYQSEVGGSYSYLDPDHGSGVSQFGVNGTYYFNPVQIKNSPLAEAAFLDRASNVNAAVNYGDNDGTKNSTYGIGAE
YYVPNSDFYLGGGVARDEYKVKRYGVDNKTTRYNAEVGYLPAPGLLVAVGVQGYDVKDGDDGADPTLRAKYVTQIGQHDI
NLEARGVFGDGNNKQYYVGGDYYIDKTLSVGADYTKDKSIDQDQWGITAKKFFNENLSVDGRLGFGDDKYNTYTVGASYR
F
>SDB94328.1 Putative general porin [Acinetobacter boissieri]
MKKTLLATALFAGLAITGTANAYQSEVGGNYSYLDPEHSGGVSQFGLNGTYYFNPVQTRNSPLAEAAFLDKASNVSATAQ
YGNNSGVKNSTYGAAGEYYIPNSQFYLGAGVARNEVSLKNTPVDQKTTLYNAEVGYLPAPGLLVAVGVQGYDVKDGGDGA
DPTLRAKLVTQVGQHDVNLEARGVFGSNNNRQYYVGGDYYIDKTFSVGADYTKDKSLDQDQWGLTAKKFIYPNLSVDGRV
GFGDNYNTYTVGGSYRF
>WP_004902653.1 hypothetical protein [Acinetobacter brisouii]
MKKILIATTALFAGLSVTSVANAYQAEVGGSYNYLDPDHASGVSQFGVNGTYYFNPVETRNAPLAEAAFLDRASNVHANA
SYGDNSGTKNTTYSGGVEYYIPNSDFYLGGNVGRNEFKVDNTNINLKTTLYNAEVGYLPAPGLLVAVGAQGYDTQHGSNG
VDPTLRAKYVTQIGQHDINLEARGVFGDKENKQYYVAGDYYIDKTLSIGADYSKDKSINQDQWGLTAKKYFNNNVSVDGR
LGFGDDYNTYSVGASYRF
>WP_004749979.1 hypothetical protein [Acinetobacter sp. ANC 3789]
MKKILIATTALFAGLSVTSVANAYQAEVGGSYNYLDPDHASGVSQFGVNGTYYFNPVETRNAPLAEAAFLDRASNVHANA
SYGDNSGTKNTTYSGGVEYYIPNSDFYLGGNVGRNEYKVDNTNIDLKTTLYNAEVGYLPAPGLLVAVGAQGYDTRHGSNG
VDPTLRAKYVTQVGQHDINLEARGVFGDKENKQYYVAGDYYIDKTLSVGADYSRDKSINQDQWGLTAKKYFNNNVSVDGR
LGFGDNYNTYSVGASYRF
>WP_064193542.1 putative porin, partial [Acinetobacter baumannii]
TANAYQAEVGGSYNYLDPDNGSSVSKFGVDGTYYFNPVQTRNAPLAEAAFLNRASNVNAHVNYGDNSGTKDTQYGVGVEY
FVPNSDFYLSGDVGRNEREIDNTNIDSKVTTYAAEVGYLPAPGLLLALGVKGYDEKDGKDGADPTVRAKYVTQVGQHDVN
LEAYGAFGDLDEYKVRGDYYIDKTLSLGVDYYNNDLTDKDEFGINAKKFLNQQVSVEGRVGFGDNDNTYGVRAAYRF
>CAI79415.1 putative outer membrane protein, partial [Acinetobacter baumannii]
YQAEVGGSYNYLDPDNGSSVSKFGVDGTYYFNPVQTRNAPLAEAAFLNRASNVNAHVNYGDNSGTKDTQYGVGVEYFVPN
SDFYLSGDVGRNEREIDNTNIDSKVTTYAAEVGYLPAPGLLLALGVKGYDEKDGKDGADPTVRAKYVTQVGQHDVNLEAY
GAFGDLDEYKVRGDYYIDKTLSLGVDYYNNDLTDKDEFGINAKKFLNQQVSVEGRVGFGDNDNTYGVRAAYRF
